# Supplementary material for: Fusarium Head Blight Modifies Fungal Endophytic Communities During Infection of Wheat Spikes
Source: Microb Ecol. 2019 Aug 26;79(2):397–408. doi: 10.1007/s00248-019-01426-3 (PMC7033075; doi:10.1007/s00248-019-01426-3)
Supplement: Supplementary file 2 — (XLSX 104 kb) [file 248_2019_1426_MOESM2_ESM.xlsx]

## Sheet: Fusarium spp. inoculated
Supplementary Table 1. List of Fusarium isolates inoculated in each field trial
Suggested identity	Internal reference	Site	Origin
Fusarium graminearum	R-7775	Denmark	Lise Nistrup Jørgensen, AU
Fusarium graminearum	WC-11-10	Denmark	Lise Nistrup Jørgensen, AU
Fusarium graminearum	WO-31-1	Denmark	Lise Nistrup Jørgensen, AU
Fusarium graminearum	WC-091-7	Denmark	Lise Nistrup Jørgensen, AU
Fusarium graminearum	WC-133-B	Denmark	Lise Nistrup Jørgensen, AU
Fusarium culmorum	42	Denmark	Lise Nistrup Jørgensen, AU
Fusarium culmorum	8984	Denmark	Lise Nistrup Jørgensen, AU
Fusarium culmorum	ZFR-112	Denmark	Lise Nistrup Jørgensen, AU
Fusarium spp.a	06:01:00	Sweden	Svalöv
Fusarium spp.a	06:02:00	Sweden	Svalöv
Fusarium spp.a	06:03:00	Sweden	Svalöv
Fusarium spp.a	06:05:00	Sweden	Svalöv
Fusarium spp.a	06:06:00	Sweden	Svalöv
Fusarium spp.a	06:07:00	Sweden	Svalöv
Fusarium spp.a	06:08:00	Sweden	Svalöv
Fusarium spp.a	06:09:00	Sweden	Svalöv
Fusarium spp.a	09:01:00	Sweden	Svalöv
Fusarium spp.a	09:02:00	Sweden	Svalöv
Fusarium graminearum	13:02:00	Sweden	Helena Bötker, SLU
Fusarium graminearum	13:03:00	Sweden	Helena Bötker, SLU
Fusarium graminearum	13:04:00	Sweden	Helena Bötker, SLU
Fusarium graminearum	14:02:00	Sweden	Helena Bötker, SLU
Fusarium graminearum	14:03:00	Sweden	Helena Bötker, SLU
Fusarium graminearum	14:04:00	Sweden	Helena Bötker, SLU
aIsolated from FHB infected kernels not identified

## Sheet: Barcodes for sequencing
Suplementary Table 2. Individual sample description for sequencing analysis
SampleID	SeqID	Barcode	LinkerPrimerSequence	ReversePrimer	SN	Treatment Time	Treatment FHB	Abbreviation	Location	Tissue	Year	Rep	Conc	PWNo	PlateNO	PriComb	TechRep	Description	Index7	Index7seq	Index5	Index5Seq
R1BxWhEndo1	CFkspk161	TCAT	GTGARTCATCGAATCTTTG	AGGAGTCCTCCGCTTATTGATATGC	1	NULL	Control	C	Denmark	Bracts	2016	1	49.19	1	1	fITS7F1_ITS4R1	1	WhEndo1	SPR701	TAAGGCGA	S502	CTCTCTAT
R1BxWhEndo2	SIFkspk161	TCAT	GTGARTCATCGAATCTTTG	AGGAGTCCTCCGCTTATTGATATGC	2	NULL	FHB-Symptoms	SI	Denmark	Bracts	2016	1	141.66	2	1	fITS7F1_ITS4R1	1	WhEndo2	SPR702	CGTACTAG	S502	CTCTCTAT
R1BxWhEndo3	NSIFkspk161	TCAT	GTGARTCATCGAATCTTTG	AGGAGTCCTCCGCTTATTGATATGC	3	NULL	Symptomless	NSI	Denmark	Bracts	2016	1	52.49	3	1	fITS7F1_ITS4R1	1	WhEndo3	SPR703	AGGCAGAA	S502	CTCTCTAT
R1BxWhEndo4	CSvspk161	TCAT	GTGARTCATCGAATCTTTG	AGGAGTCCTCCGCTTATTGATATGC	4	NULL	Control	C	Sweden	Bracts	2016	1	26.45	4	1	fITS7F1_ITS4R1	1	WhEndo4	SPR704	TCCTGAGC	S502	CTCTCTAT
R1BxWhEndo5	SISvspk161	TCAT	GTGARTCATCGAATCTTTG	AGGAGTCCTCCGCTTATTGATATGC	5	NULL	FHB-Symptoms	SI	Sweden	Bracts	2016	1	89.79	5	1	fITS7F1_ITS4R1	1	WhEndo5	SPR705	GGACTCCT	S502	CTCTCTAT
R1BxWhEndo6	NSISvspk161	TCAT	GTGARTCATCGAATCTTTG	AGGAGTCCTCCGCTTATTGATATGC	6	NULL	Symptomless	NSI	Sweden	Bracts	2016	1	57.49	6	1	fITS7F1_ITS4R1	1	WhEndo6	SPR706	TAGGCATG	S502	CTCTCTAT
R1BxWhEndo7	CFkker161	TCAT	GTGARTCATCGAATCTTTG	AGGAGTCCTCCGCTTATTGATATGC	7	NULL	Control	C	Denmark	Kernel	2016	1	299.24	7	1	fITS7F1_ITS4R1	1	WhEndo7	SPR707	CTCTCTAC	S502	CTCTCTAT
R1BxWhEndo8	SIFkker161	TCAT	GTGARTCATCGAATCTTTG	AGGAGTCCTCCGCTTATTGATATGC	8	NULL	FHB-Symptoms	SI	Denmark	Kernel	2016	1	359.03	8	1	fITS7F1_ITS4R1	1	WhEndo8	SPR710	CGAGGCTG	S502	CTCTCTAT
R1BxWhEndo9	NSIFkker161	TCAT	GTGARTCATCGAATCTTTG	AGGAGTCCTCCGCTTATTGATATGC	9	NULL	Symptomless	NSI	Denmark	Kernel	2016	1	219.79	9	1	fITS7F1_ITS4R1	1	WhEndo9	SPR711	AAGAGGCA	S502	CTCTCTAT
R1BxWhEndo10	CSvker161	TCAT	GTGARTCATCGAATCTTTG	AGGAGTCCTCCGCTTATTGATATGC	10	NULL	Control	C	Sweden	Kernel	2016	1	337.34	10	1	fITS7F1_ITS4R1	1	WhEndo10	SPR712	GTAGAGGA	S502	CTCTCTAT
R1BxWhEndo11	SISvker161	TCAT	GTGARTCATCGAATCTTTG	AGGAGTCCTCCGCTTATTGATATGC	11	NULL	FHB-Symptoms	SI	Sweden	Kernel	2016	1	145.11	11	1	fITS7F1_ITS4R1	1	WhEndo11	SPR714	GCTCATGA	S502	CTCTCTAT
R1BxWhEndo12	NSISvker161	TCAT	GTGARTCATCGAATCTTTG	AGGAGTCCTCCGCTTATTGATATGC	12	NULL	Symptomless	NSI	Sweden	Kernel	2016	1	186.42	12	1	fITS7F1_ITS4R1	1	WhEndo12	SPR715	ATCTCAGG	S502	CTCTCTAT
R1BxWhEndo13	CFkspk162	TCAT	GTGARTCATCGAATCTTTG	AGGAGTCCTCCGCTTATTGATATGC	13	NULL	Control	C	Denmark	Bracts	2016	2	106.2	13	1	fITS7F1_ITS4R1	1	WhEndo13	SPR701	TAAGGCGA	S503	TATCCTCT
R1BxWhEndo14	SIFkspk162	TCAT	GTGARTCATCGAATCTTTG	AGGAGTCCTCCGCTTATTGATATGC	14	NULL	FHB-Symptoms	SI	Denmark	Bracts	2016	2	41.07	14	1	fITS7F1_ITS4R1	1	WhEndo14	SPR702	CGTACTAG	S503	TATCCTCT
R1BxWhEndo15	NSIFkspk162	TCAT	GTGARTCATCGAATCTTTG	AGGAGTCCTCCGCTTATTGATATGC	15	NULL	Symptomless	NSI	Denmark	Bracts	2016	2	147.47	15	1	fITS7F1_ITS4R1	1	WhEndo15	SPR703	AGGCAGAA	S503	TATCCTCT
R1BxWhEndo16	CSvspk162	TCAT	GTGARTCATCGAATCTTTG	AGGAGTCCTCCGCTTATTGATATGC	16	NULL	Control	C	Sweden	Bracts	2016	2	146.57	16	1	fITS7F1_ITS4R1	1	WhEndo16	SPR704	TCCTGAGC	S503	TATCCTCT
R1BxWhEndo17	SISvspk162	TCAT	GTGARTCATCGAATCTTTG	AGGAGTCCTCCGCTTATTGATATGC	17	NULL	FHB-Symptoms	SI	Sweden	Bracts	2016	2	114.55	17	1	fITS7F1_ITS4R1	1	WhEndo17	SPR705	GGACTCCT	S503	TATCCTCT
R1BxWhEndo18	NSISvspk162	TCAT	GTGARTCATCGAATCTTTG	AGGAGTCCTCCGCTTATTGATATGC	18	NULL	Symptomless	NSI	Sweden	Bracts	2016	2	149.73	18	1	fITS7F1_ITS4R1	1	WhEndo18	SPR706	TAGGCATG	S503	TATCCTCT
R1BxWhEndo19	CFkker162	TCAT	GTGARTCATCGAATCTTTG	AGGAGTCCTCCGCTTATTGATATGC	19	NULL	Control	C	Denmark	Kernel	2016	2	311.24	19	1	fITS7F1_ITS4R1	1	WhEndo19	SPR707	CTCTCTAC	S503	TATCCTCT
R1BxWhEndo20	SIFkker162	TCAT	GTGARTCATCGAATCTTTG	AGGAGTCCTCCGCTTATTGATATGC	20	NULL	FHB-Symptoms	SI	Denmark	Kernel	2016	2	180.31	20	1	fITS7F1_ITS4R1	1	WhEndo20	SPR710	CGAGGCTG	S503	TATCCTCT
R1BxWhEndo21	NSIFkker162	TCAT	GTGARTCATCGAATCTTTG	AGGAGTCCTCCGCTTATTGATATGC	21	NULL	Symptomless	NSI	Denmark	Kernel	2016	2	274.34	21	1	fITS7F1_ITS4R1	1	WhEndo21	SPR711	AAGAGGCA	S503	TATCCTCT
R1BxWhEndo22	CSvker162	TCAT	GTGARTCATCGAATCTTTG	AGGAGTCCTCCGCTTATTGATATGC	22	NULL	Control	C	Sweden	Kernel	2016	2	301.17	22	1	fITS7F1_ITS4R1	1	WhEndo22	SPR712	GTAGAGGA	S503	TATCCTCT
R1BxWhEndo23	SISvker162	TCAT	GTGARTCATCGAATCTTTG	AGGAGTCCTCCGCTTATTGATATGC	23	NULL	FHB-Symptoms	SI	Sweden	Kernel	2016	2	307.4	23	1	fITS7F1_ITS4R1	1	WhEndo23	SPR714	GCTCATGA	S503	TATCCTCT
R1BxWhEndo24	NSISvker162	TCAT	GTGARTCATCGAATCTTTG	AGGAGTCCTCCGCTTATTGATATGC	24	NULL	Symptomless	NSI	Sweden	Kernel	2016	2	214.2	24	1	fITS7F1_ITS4R1	1	WhEndo24	SPR715	ATCTCAGG	S503	TATCCTCT
R1BxWhEndo25	CFkspk163	TCAT	GTGARTCATCGAATCTTTG	AGGAGTCCTCCGCTTATTGATATGC	25	NULL	Control	C	Denmark	Bracts	2016	3	116.24	25	1	fITS7F1_ITS4R1	1	WhEndo25	SPR701	TAAGGCGA	S505	GTAAGGAG
R1BxWhEndo26	SIFkspk163	TCAT	GTGARTCATCGAATCTTTG	AGGAGTCCTCCGCTTATTGATATGC	26	NULL	FHB-Symptoms	SI	Denmark	Bracts	2016	3	60.09	26	1	fITS7F1_ITS4R1	1	WhEndo26	SPR702	CGTACTAG	S505	GTAAGGAG
R1BxWhEndo27	NSIFkspk163	TCAT	GTGARTCATCGAATCTTTG	AGGAGTCCTCCGCTTATTGATATGC	27	NULL	Symptomless	NSI	Denmark	Bracts	2016	3	33.71	27	1	fITS7F1_ITS4R1	1	WhEndo27	SPR703	AGGCAGAA	S505	GTAAGGAG
R1BxWhEndo28	CSvspk163	TCAT	GTGARTCATCGAATCTTTG	AGGAGTCCTCCGCTTATTGATATGC	28	NULL	Control	C	Sweden	Bracts	2016	3	69.33	28	1	fITS7F1_ITS4R1	1	WhEndo28	SPR704	TCCTGAGC	S505	GTAAGGAG
R1BxWhEndo29	SISvspk163	TCAT	GTGARTCATCGAATCTTTG	AGGAGTCCTCCGCTTATTGATATGC	29	NULL	FHB-Symptoms	SI	Sweden	Bracts	2016	3	153.67	29	1	fITS7F1_ITS4R1	1	WhEndo29	SPR705	GGACTCCT	S505	GTAAGGAG
R1BxWhEndo30	NSISvspk163	TCAT	GTGARTCATCGAATCTTTG	AGGAGTCCTCCGCTTATTGATATGC	30	NULL	Symptomless	NSI	Sweden	Bracts	2016	3	52.68	30	1	fITS7F1_ITS4R1	1	WhEndo30	SPR706	TAGGCATG	S505	GTAAGGAG
R1BxWhEndo31	CFkker163	TCAT	GTGARTCATCGAATCTTTG	AGGAGTCCTCCGCTTATTGATATGC	31	NULL	Control	C	Denmark	Kernel	2016	3	125.04	31	1	fITS7F1_ITS4R1	1	WhEndo31	SPR707	CTCTCTAC	S505	GTAAGGAG
R1BxWhEndo32	SIFkker163	TCAT	GTGARTCATCGAATCTTTG	AGGAGTCCTCCGCTTATTGATATGC	32	NULL	FHB-Symptoms	SI	Denmark	Kernel	2016	3	260.71	32	1	fITS7F1_ITS4R1	1	WhEndo32	SPR710	CGAGGCTG	S505	GTAAGGAG
R1BxWhEndo33	NSIFkker163	TCAT	GTGARTCATCGAATCTTTG	AGGAGTCCTCCGCTTATTGATATGC	33	NULL	Symptomless	NSI	Denmark	Kernel	2016	3	209.71	33	1	fITS7F1_ITS4R1	1	WhEndo33	SPR711	AAGAGGCA	S505	GTAAGGAG
R1BxWhEndo34	CSvker163	TCAT	GTGARTCATCGAATCTTTG	AGGAGTCCTCCGCTTATTGATATGC	34	NULL	Control	C	Sweden	Kernel	2016	3	224.75	34	1	fITS7F1_ITS4R1	1	WhEndo34	SPR712	GTAGAGGA	S505	GTAAGGAG
R1BxWhEndo35	SISvker163	TCAT	GTGARTCATCGAATCTTTG	AGGAGTCCTCCGCTTATTGATATGC	35	NULL	FHB-Symptoms	SI	Sweden	Kernel	2016	3	78.69	35	1	fITS7F1_ITS4R1	1	WhEndo35	SPR714	GCTCATGA	S505	GTAAGGAG
R1BxWhEndo36	NSISvker163	TCAT	GTGARTCATCGAATCTTTG	AGGAGTCCTCCGCTTATTGATATGC	36	NULL	Symptomless	NSI	Sweden	Kernel	2016	3	195.53	36	1	fITS7F1_ITS4R1	1	WhEndo36	SPR715	ATCTCAGG	S505	GTAAGGAG
R1BxWhEndo37	CFkspk164	TCAT	GTGARTCATCGAATCTTTG	AGGAGTCCTCCGCTTATTGATATGC	37	NULL	Control	C	Denmark	Bracts	2016	4	54.77	37	1	fITS7F1_ITS4R1	1	WhEndo37	SPR701	TAAGGCGA	S506	ACTGCATA
R1BxWhEndo38	SIFkspk164	TCAT	GTGARTCATCGAATCTTTG	AGGAGTCCTCCGCTTATTGATATGC	38	NULL	FHB-Symptoms	SI	Denmark	Bracts	2016	4	68.56	38	1	fITS7F1_ITS4R1	1	WhEndo38	SPR702	CGTACTAG	S506	ACTGCATA
R1BxWhEndo39	NSIFkspk164	TCAT	GTGARTCATCGAATCTTTG	AGGAGTCCTCCGCTTATTGATATGC	39	NULL	Symptomless	NSI	Denmark	Bracts	2016	4	51.33	39	1	fITS7F1_ITS4R1	1	WhEndo39	SPR703	AGGCAGAA	S506	ACTGCATA
R1BxWhEndo40	CSvspk164	TCAT	GTGARTCATCGAATCTTTG	AGGAGTCCTCCGCTTATTGATATGC	40	NULL	Control	C	Sweden	Bracts	2016	4	166.27	40	1	fITS7F1_ITS4R1	1	WhEndo40	SPR704	TCCTGAGC	S506	ACTGCATA
R1BxWhEndo41	SISvspk164	TCAT	GTGARTCATCGAATCTTTG	AGGAGTCCTCCGCTTATTGATATGC	41	NULL	FHB-Symptoms	SI	Sweden	Bracts	2016	4	89.79	41	1	fITS7F1_ITS4R1	1	WhEndo41	SPR705	GGACTCCT	S506	ACTGCATA
R1BxWhEndo42	NSISvspk164	TCAT	GTGARTCATCGAATCTTTG	AGGAGTCCTCCGCTTATTGATATGC	42	NULL	Symptomless	NSI	Sweden	Bracts	2016	4	39.53	42	1	fITS7F1_ITS4R1	1	WhEndo42	SPR706	TAGGCATG	S506	ACTGCATA
R1BxWhEndo43	CFkker164	TCAT	GTGARTCATCGAATCTTTG	AGGAGTCCTCCGCTTATTGATATGC	43	NULL	Control	C	Denmark	Kernel	2016	4	295	43	1	fITS7F1_ITS4R1	1	WhEndo43	SPR707	CTCTCTAC	S506	ACTGCATA
R1BxWhEndo44	SIFkker164	TCAT	GTGARTCATCGAATCTTTG	AGGAGTCCTCCGCTTATTGATATGC	44	NULL	FHB-Symptoms	SI	Denmark	Kernel	2016	4	269.11	44	1	fITS7F1_ITS4R1	1	WhEndo44	SPR710	CGAGGCTG	S506	ACTGCATA
R1BxWhEndo45	NSIFkker164	TCAT	GTGARTCATCGAATCTTTG	AGGAGTCCTCCGCTTATTGATATGC	45	NULL	Symptomless	NSI	Denmark	Kernel	2016	4	360.47	45	1	fITS7F1_ITS4R1	1	WhEndo45	SPR711	AAGAGGCA	S506	ACTGCATA
R1BxWhEndo46	CSvker164	TCAT	GTGARTCATCGAATCTTTG	AGGAGTCCTCCGCTTATTGATATGC	46	NULL	Control	C	Sweden	Kernel	2016	4	89.92	46	1	fITS7F1_ITS4R1	1	WhEndo46	SPR712	GTAGAGGA	S506	ACTGCATA
R1BxWhEndo47	SISvker164	TCAT	GTGARTCATCGAATCTTTG	AGGAGTCCTCCGCTTATTGATATGC	47	NULL	FHB-Symptoms	SI	Sweden	Kernel	2016	4	152.52	47	1	fITS7F1_ITS4R1	1	WhEndo47	SPR714	GCTCATGA	S506	ACTGCATA
R1BxWhEndo48	NSISvker164	TCAT	GTGARTCATCGAATCTTTG	AGGAGTCCTCCGCTTATTGATATGC	48	NULL	Symptomless	NSI	Sweden	Kernel	2016	4	152.81	48	1	fITS7F1_ITS4R1	1	WhEndo48	SPR715	ATCTCAGG	S506	ACTGCATA
R1BxWhEndo49	C1Fkspk171	TCAT	GTGARTCATCGAATCTTTG	AGGAGTCCTCCGCTTATTGATATGC	49	Pre-Anthesis	NULL	C1	Denmark	Bracts	2017	1	262.79	49	1	fITS7F1_ITS4R1	1	WhEndo49	SPR701	TAAGGCGA	S507	AAGGAGTA
R1BxWhEndo50	C2Fkspk171	TCAT	GTGARTCATCGAATCTTTG	AGGAGTCCTCCGCTTATTGATATGC	50	Ripening	Control	C2	Denmark	Bracts	2017	1	41.85	50	1	fITS7F1_ITS4R1	1	WhEndo50	SPR702	CGTACTAG	S507	AAGGAGTA
R1BxWhEndo51	IFkspk171	TCAT	GTGARTCATCGAATCTTTG	AGGAGTCCTCCGCTTATTGATATGC	51	NULL	NULL	I	Denmark	Bracts	2017	1	245.7	51	1	fITS7F1_ITS4R1	1	WhEndo51	SPR703	AGGCAGAA	S507	AAGGAGTA
R1BxWhEndo52	SIFkspk171	TCAT	GTGARTCATCGAATCTTTG	AGGAGTCCTCCGCTTATTGATATGC	52	NULL	FHB-Symptoms	SI	Denmark	Bracts	2017	1	32.38	52	1	fITS7F1_ITS4R1	1	WhEndo52	SPR704	TCCTGAGC	S507	AAGGAGTA
R1BxWhEndo53	NSIFkspk171	TCAT	GTGARTCATCGAATCTTTG	AGGAGTCCTCCGCTTATTGATATGC	53	NULL	Symptomless	NSI	Denmark	Bracts	2017	1	60.9	53	1	fITS7F1_ITS4R1	1	WhEndo53	SPR705	GGACTCCT	S507	AAGGAGTA
R1BxWhEndo54	C1Svspk171	TCAT	GTGARTCATCGAATCTTTG	AGGAGTCCTCCGCTTATTGATATGC	54	Pre-Anthesis	NULL	C1	Sweden	Bracts	2017	1	139.97	54	1	fITS7F1_ITS4R1	1	WhEndo54	SPR706	TAGGCATG	S507	AAGGAGTA
R1BxWhEndo55	C2Svspk171	TCAT	GTGARTCATCGAATCTTTG	AGGAGTCCTCCGCTTATTGATATGC	55	Ripening	Control	C2	Sweden	Bracts	2017	1	67.8	55	1	fITS7F1_ITS4R1	1	WhEndo55	SPR707	CTCTCTAC	S507	AAGGAGTA
R1BxWhEndo56	ISvspk171	TCAT	GTGARTCATCGAATCTTTG	AGGAGTCCTCCGCTTATTGATATGC	56	NULL	NULL	I	Sweden	Bracts	2017	1	236.62	56	1	fITS7F1_ITS4R1	1	WhEndo56	SPR710	CGAGGCTG	S507	AAGGAGTA
R1BxWhEndo57	SISvspk171	TCAT	GTGARTCATCGAATCTTTG	AGGAGTCCTCCGCTTATTGATATGC	57	NULL	FHB-Symptoms	SI	Sweden	Bracts	2017	1	11.04	57	1	fITS7F1_ITS4R1	1	WhEndo57	SPR711	AAGAGGCA	S507	AAGGAGTA
R1BxWhEndo58	NSISvspk171	TCAT	GTGARTCATCGAATCTTTG	AGGAGTCCTCCGCTTATTGATATGC	58	NULL	Symptomless	NSI	Sweden	Bracts	2017	1	77.34	58	1	fITS7F1_ITS4R1	1	WhEndo58	SPR712	GTAGAGGA	S507	AAGGAGTA
R1BxWhEndo59	C2Fkker171	TCAT	GTGARTCATCGAATCTTTG	AGGAGTCCTCCGCTTATTGATATGC	59	Ripening	Control	C2	Denmark	Kernel	2017	1	192.9	59	1	fITS7F1_ITS4R1	1	WhEndo59	SPR714	GCTCATGA	S507	AAGGAGTA
R1BxWhEndo60	SIFkker171	TCAT	GTGARTCATCGAATCTTTG	AGGAGTCCTCCGCTTATTGATATGC	60	NULL	FHB-Symptoms	SI	Denmark	Kernel	2017	1	164.55	60	1	fITS7F1_ITS4R1	1	WhEndo60	SPR715	ATCTCAGG	S507	AAGGAGTA
R1BxWhEndo61	NSIFkker171	TCAT	GTGARTCATCGAATCTTTG	AGGAGTCCTCCGCTTATTGATATGC	61	NULL	Symptomless	NSI	Denmark	Kernel	2017	1	214.29	61	1	fITS7F1_ITS4R1	1	WhEndo61	SPR701	TAAGGCGA	S508	CTAAGCCT
R1BxWhEndo62	C2Svker171	TCAT	GTGARTCATCGAATCTTTG	AGGAGTCCTCCGCTTATTGATATGC	62	Ripening	Control	C2	Sweden	Kernel	2017	1	235.26	62	1	fITS7F1_ITS4R1	1	WhEndo62	SPR702	CGTACTAG	S508	CTAAGCCT
R1BxWhEndo63	SISvker171	TCAT	GTGARTCATCGAATCTTTG	AGGAGTCCTCCGCTTATTGATATGC	63	NULL	FHB-Symptoms	SI	Sweden	Kernel	2017	1	90.08	63	1	fITS7F1_ITS4R1	1	WhEndo63	SPR703	AGGCAGAA	S508	CTAAGCCT
R1BxWhEndo64	NSISvker171	TCAT	GTGARTCATCGAATCTTTG	AGGAGTCCTCCGCTTATTGATATGC	64	NULL	Symptomless	NSI	Sweden	Kernel	2017	1	326.25	64	1	fITS7F1_ITS4R1	1	WhEndo64	SPR704	TCCTGAGC	S508	CTAAGCCT
R1BxWhEndo65	C1Fkspk172	TCAT	GTGARTCATCGAATCTTTG	AGGAGTCCTCCGCTTATTGATATGC	65	Pre-Anthesis	NULL	C1	Denmark	Bracts	2017	2	307.31	65	1	fITS7F1_ITS4R1	1	WhEndo65	SPR705	GGACTCCT	S508	CTAAGCCT
R1BxWhEndo66	C2Fkspk172	TCAT	GTGARTCATCGAATCTTTG	AGGAGTCCTCCGCTTATTGATATGC	66	Ripening	Control	C2	Denmark	Bracts	2017	2	41.85	66	1	fITS7F1_ITS4R1	1	WhEndo66	SPR706	TAGGCATG	S508	CTAAGCCT
R1BxWhEndo67	IFkspk172	TCAT	GTGARTCATCGAATCTTTG	AGGAGTCCTCCGCTTATTGATATGC	67	NULL	NULL	I	Denmark	Bracts	2017	2	288.67	67	1	fITS7F1_ITS4R1	1	WhEndo67	SPR707	CTCTCTAC	S508	CTAAGCCT
R1BxWhEndo68	SIFkspk172	TCAT	GTGARTCATCGAATCTTTG	AGGAGTCCTCCGCTTATTGATATGC	68	NULL	FHB-Symptoms	SI	Denmark	Bracts	2017	2	35.1	68	1	fITS7F1_ITS4R1	1	WhEndo68	SPR710	CGAGGCTG	S508	CTAAGCCT
R1BxWhEndo69	NSIFkspk172	TCAT	GTGARTCATCGAATCTTTG	AGGAGTCCTCCGCTTATTGATATGC	69	NULL	Symptomless	NSI	Denmark	Bracts	2017	2	30.52	69	1	fITS7F1_ITS4R1	1	WhEndo69	SPR711	AAGAGGCA	S508	CTAAGCCT
R1BxWhEndo70	C1Svspk172	TCAT	GTGARTCATCGAATCTTTG	AGGAGTCCTCCGCTTATTGATATGC	70	Pre-Anthesis	NULL	C1	Sweden	Bracts	2017	2	787.91	70	1	fITS7F1_ITS4R1	1	WhEndo70	SPR712	GTAGAGGA	S508	CTAAGCCT
R1BxWhEndo71	C2Svspk172	TCAT	GTGARTCATCGAATCTTTG	AGGAGTCCTCCGCTTATTGATATGC	71	Ripening	Control	C2	Sweden	Bracts	2017	2	70.75	71	1	fITS7F1_ITS4R1	1	WhEndo71	SPR714	GCTCATGA	S508	CTAAGCCT
R1BxWhEndo72	ISvspk172	TCAT	GTGARTCATCGAATCTTTG	AGGAGTCCTCCGCTTATTGATATGC	72	NULL	NULL	I	Sweden	Bracts	2017	2	519.39	72	1	fITS7F1_ITS4R1	1	WhEndo72	SPR715	ATCTCAGG	S508	CTAAGCCT
R1BxWhEndo73	SISvspk172	TCAT	GTGARTCATCGAATCTTTG	AGGAGTCCTCCGCTTATTGATATGC	73	NULL	FHB-Symptoms	SI	Sweden	Bracts	2017	2	66.72	73	1	fITS7F1_ITS4R1	1	WhEndo73	SPR701	TAAGGCGA	S510	CGTCTAAT
R1BxWhEndo74	NSISvspk172	TCAT	GTGARTCATCGAATCTTTG	AGGAGTCCTCCGCTTATTGATATGC	74	NULL	Symptomless	NSI	Sweden	Bracts	2017	2	37.72	74	1	fITS7F1_ITS4R1	1	WhEndo74	SPR702	CGTACTAG	S510	CGTCTAAT
R1BxWhEndo75	C2Fkker172	TCAT	GTGARTCATCGAATCTTTG	AGGAGTCCTCCGCTTATTGATATGC	75	Ripening	Control	C2	Denmark	Kernel	2017	2	529.73	75	1	fITS7F1_ITS4R1	1	WhEndo75	SPR703	AGGCAGAA	S510	CGTCTAAT
R1BxWhEndo76	SIFkker172	TCAT	GTGARTCATCGAATCTTTG	AGGAGTCCTCCGCTTATTGATATGC	76	NULL	FHB-Symptoms	SI	Denmark	Kernel	2017	2	324.61	76	1	fITS7F1_ITS4R1	1	WhEndo76	SPR704	TCCTGAGC	S510	CGTCTAAT
R1BxWhEndo77	NSIFkker172	TCAT	GTGARTCATCGAATCTTTG	AGGAGTCCTCCGCTTATTGATATGC	77	NULL	Symptomless	NSI	Denmark	Kernel	2017	2	309.26	77	1	fITS7F1_ITS4R1	1	WhEndo77	SPR705	GGACTCCT	S510	CGTCTAAT
R1BxWhEndo78	C2Svker172	TCAT	GTGARTCATCGAATCTTTG	AGGAGTCCTCCGCTTATTGATATGC	78	Ripening	Control	C2	Sweden	Kernel	2017	2	113.21	78	1	fITS7F1_ITS4R1	1	WhEndo78	SPR706	TAGGCATG	S510	CGTCTAAT
R1BxWhEndo79	SISvker172	TCAT	GTGARTCATCGAATCTTTG	AGGAGTCCTCCGCTTATTGATATGC	79	NULL	FHB-Symptoms	SI	Sweden	Kernel	2017	2	67.23	79	1	fITS7F1_ITS4R1	1	WhEndo79	SPR707	CTCTCTAC	S510	CGTCTAAT
R1BxWhEndo80	NSISvker172	TCAT	GTGARTCATCGAATCTTTG	AGGAGTCCTCCGCTTATTGATATGC	80	NULL	Symptomless	NSI	Sweden	Kernel	2017	2	318.74	80	1	fITS7F1_ITS4R1	1	WhEndo80	SPR710	CGAGGCTG	S510	CGTCTAAT
R1BxWhEndo81	C1Fkspk173	TCAT	GTGARTCATCGAATCTTTG	AGGAGTCCTCCGCTTATTGATATGC	81	Pre-Anthesis	NULL	C1	Denmark	Bracts	2017	3	334.29	81	1	fITS7F1_ITS4R1	1	WhEndo81	SPR711	AAGAGGCA	S510	CGTCTAAT
R1BxWhEndo82	C2Fkspk173	TCAT	GTGARTCATCGAATCTTTG	AGGAGTCCTCCGCTTATTGATATGC	82	Ripening	Control	C2	Denmark	Bracts	2017	3	34.03	82	1	fITS7F1_ITS4R1	1	WhEndo82	SPR712	GTAGAGGA	S510	CGTCTAAT
R1BxWhEndo83	IFkspk173	TCAT	GTGARTCATCGAATCTTTG	AGGAGTCCTCCGCTTATTGATATGC	83	NULL	NULL	I	Denmark	Bracts	2017	3	227.85	83	1	fITS7F1_ITS4R1	1	WhEndo83	SPR714	GCTCATGA	S510	CGTCTAAT
R1BxWhEndo84	SIFkspk173	TCAT	GTGARTCATCGAATCTTTG	AGGAGTCCTCCGCTTATTGATATGC	84	NULL	FHB-Symptoms	SI	Denmark	Bracts	2017	3	26.22	84	1	fITS7F1_ITS4R1	1	WhEndo84	SPR715	ATCTCAGG	S510	CGTCTAAT
R1BxWhEndo85	NSIFkspk173	TCAT	GTGARTCATCGAATCTTTG	AGGAGTCCTCCGCTTATTGATATGC	85	NULL	Symptomless	NSI	Denmark	Bracts	2017	3	10.26	85	1	fITS7F1_ITS4R1	1	WhEndo85	SPR701	TAAGGCGA	S511	TCTCTCCG
R1BxWhEndo86	C1Svspk173	TCAT	GTGARTCATCGAATCTTTG	AGGAGTCCTCCGCTTATTGATATGC	86	Pre-Anthesis	NULL	C1	Sweden	Bracts	2017	3	260.78	86	1	fITS7F1_ITS4R1	1	WhEndo86	SPR702	CGTACTAG	S511	TCTCTCCG
R1BxWhEndo87	C2Svspk173	TCAT	GTGARTCATCGAATCTTTG	AGGAGTCCTCCGCTTATTGATATGC	87	Ripening	Control	C2	Sweden	Bracts	2017	3	41.99	87	1	fITS7F1_ITS4R1	1	WhEndo87	SPR703	AGGCAGAA	S511	TCTCTCCG
R1BxWhEndo88	ISvspk173	TCAT	GTGARTCATCGAATCTTTG	AGGAGTCCTCCGCTTATTGATATGC	88	NULL	NULL	I	Sweden	Bracts	2017	3	316.92	88	1	fITS7F1_ITS4R1	1	WhEndo88	SPR704	TCCTGAGC	S511	TCTCTCCG
R1BxWhEndo89	SISvspk173	TCAT	GTGARTCATCGAATCTTTG	AGGAGTCCTCCGCTTATTGATATGC	89	NULL	FHB-Symptoms	SI	Sweden	Bracts	2017	3	11.36	89	1	fITS7F1_ITS4R1	1	WhEndo89	SPR705	GGACTCCT	S511	TCTCTCCG
R1BxWhEndo90	NSISvspk173	TCAT	GTGARTCATCGAATCTTTG	AGGAGTCCTCCGCTTATTGATATGC	90	NULL	Symptomless	NSI	Sweden	Bracts	2017	3	49.75	90	1	fITS7F1_ITS4R1	1	WhEndo90	SPR706	TAGGCATG	S511	TCTCTCCG
R1BxWhEndo91	C2Fkker173	TCAT	GTGARTCATCGAATCTTTG	AGGAGTCCTCCGCTTATTGATATGC	91	Ripening	Control	C2	Denmark	Kernel	2017	3	166.57	91	1	fITS7F1_ITS4R1	1	WhEndo91	SPR707	CTCTCTAC	S511	TCTCTCCG
R1BxWhEndo92	SIFkker173	TCAT	GTGARTCATCGAATCTTTG	AGGAGTCCTCCGCTTATTGATATGC	92	NULL	FHB-Symptoms	SI	Denmark	Kernel	2017	3	136.51	92	1	fITS7F1_ITS4R1	1	WhEndo92	SPR710	CGAGGCTG	S511	TCTCTCCG
R1BxWhEndo93	NSIFkker173	TCAT	GTGARTCATCGAATCTTTG	AGGAGTCCTCCGCTTATTGATATGC	93	NULL	Symptomless	NSI	Denmark	Kernel	2017	3	227.41	93	1	fITS7F1_ITS4R1	1	WhEndo93	SPR711	AAGAGGCA	S511	TCTCTCCG
R1BxWhEndo94	C2Svker173	TCAT	GTGARTCATCGAATCTTTG	AGGAGTCCTCCGCTTATTGATATGC	94	Ripening	Control	C2	Sweden	Kernel	2017	3	138.19	94	1	fITS7F1_ITS4R1	1	WhEndo94	SPR712	GTAGAGGA	S511	TCTCTCCG
R1BxWhEndo95	SISvker173	TCAT	GTGARTCATCGAATCTTTG	AGGAGTCCTCCGCTTATTGATATGC	95	NULL	FHB-Symptoms	SI	Sweden	Kernel	2017	3	82.76	95	1	fITS7F1_ITS4R1	1	WhEndo95	SPR714	GCTCATGA	S511	TCTCTCCG
R1BxWhEndo96	NSISvker173	TCAT	GTGARTCATCGAATCTTTG	AGGAGTCCTCCGCTTATTGATATGC	96	NULL	Symptomless	NSI	Sweden	Kernel	2017	3	212.74	96	1	fITS7F1_ITS4R1	1	WhEndo96	SPR715	ATCTCAGG	S511	TCTCTCCG
R2BxWhEndo1	C1Fkspk174	AAGTGA	GTGARTCATCGAATCTTTG	AGGAGTCCTCCGCTTATTGATATGC	97	Pre-Anthesis	NULL	C1	Denmark	Bracts	2017	4	223.92	1	2	fITS7F2_ITS4R1	1	WhEndo1	SPR701	TAAGGCGA	S502	CTCTCTAT
R2BxWhEndo2	C2Fkspk174	AAGTGA	GTGARTCATCGAATCTTTG	AGGAGTCCTCCGCTTATTGATATGC	98	Ripening	Control	C2	Denmark	Bracts	2017	4	30.03	2	2	fITS7F2_ITS4R1	1	WhEndo2	SPR702	CGTACTAG	S502	CTCTCTAT
R2BxWhEndo3	IFkspk174	AAGTGA	GTGARTCATCGAATCTTTG	AGGAGTCCTCCGCTTATTGATATGC	99	NULL	NULL	I	Denmark	Bracts	2017	4	235.79	3	2	fITS7F2_ITS4R1	1	WhEndo3	SPR703	AGGCAGAA	S502	CTCTCTAT
R2BxWhEndo4	SIFkspk174	AAGTGA	GTGARTCATCGAATCTTTG	AGGAGTCCTCCGCTTATTGATATGC	100	NULL	FHB-Symptoms	SI	Denmark	Bracts	2017	4	59.89	4	2	fITS7F2_ITS4R1	1	WhEndo4	SPR704	TCCTGAGC	S502	CTCTCTAT
R2BxWhEndo5	NSIFkspk174	AAGTGA	GTGARTCATCGAATCTTTG	AGGAGTCCTCCGCTTATTGATATGC	101	NULL	Symptomless	NSI	Denmark	Bracts	2017	4	46.22	5	2	fITS7F2_ITS4R1	1	WhEndo5	SPR705	GGACTCCT	S502	CTCTCTAT
R2BxWhEndo6	C1Svspk174	AAGTGA	GTGARTCATCGAATCTTTG	AGGAGTCCTCCGCTTATTGATATGC	102	Pre-Anthesis	NULL	C1	Sweden	Bracts	2017	4	254.04	6	2	fITS7F2_ITS4R1	1	WhEndo6	SPR706	TAGGCATG	S502	CTCTCTAT
R2BxWhEndo7	C2Svspk174	AAGTGA	GTGARTCATCGAATCTTTG	AGGAGTCCTCCGCTTATTGATATGC	103	Ripening	Control	C2	Sweden	Bracts	2017	4	77.36	7	2	fITS7F2_ITS4R1	1	WhEndo7	SPR707	CTCTCTAC	S502	CTCTCTAT
R2BxWhEndo8	ISvspk174	AAGTGA	GTGARTCATCGAATCTTTG	AGGAGTCCTCCGCTTATTGATATGC	104	NULL	NULL	I	Sweden	Bracts	2017	4	219.74	8	2	fITS7F2_ITS4R1	1	WhEndo8	SPR710	CGAGGCTG	S502	CTCTCTAT
R2BxWhEndo9	SISvspk174	AAGTGA	GTGARTCATCGAATCTTTG	AGGAGTCCTCCGCTTATTGATATGC	105	NULL	FHB-Symptoms	SI	Sweden	Bracts	2017	4	26.99	9	2	fITS7F2_ITS4R1	1	WhEndo9	SPR711	AAGAGGCA	S502	CTCTCTAT
R2BxWhEndo10	NSISvspk174	AAGTGA	GTGARTCATCGAATCTTTG	AGGAGTCCTCCGCTTATTGATATGC	106	NULL	Symptomless	NSI	Sweden	Bracts	2017	4	94.22	10	2	fITS7F2_ITS4R1	1	WhEndo10	SPR712	GTAGAGGA	S502	CTCTCTAT
R2BxWhEndo11	C2Fkker174	AAGTGA	GTGARTCATCGAATCTTTG	AGGAGTCCTCCGCTTATTGATATGC	107	Ripening	Control	C2	Denmark	Kernel	2017	4	225.52	11	2	fITS7F2_ITS4R1	1	WhEndo11	SPR714	GCTCATGA	S502	CTCTCTAT
R2BxWhEndo12	SIFkker174	AAGTGA	GTGARTCATCGAATCTTTG	AGGAGTCCTCCGCTTATTGATATGC	108	NULL	FHB-Symptoms	SI	Denmark	Kernel	2017	4	141.12	12	2	fITS7F2_ITS4R1	1	WhEndo12	SPR715	ATCTCAGG	S502	CTCTCTAT
R2BxWhEndo13	NSIFkker174	AAGTGA	GTGARTCATCGAATCTTTG	AGGAGTCCTCCGCTTATTGATATGC	109	NULL	Symptomless	NSI	Denmark	Kernel	2017	4	198.89	13	2	fITS7F2_ITS4R1	1	WhEndo13	SPR701	TAAGGCGA	S503	TATCCTCT
R2BxWhEndo14	C2Svker174	AAGTGA	GTGARTCATCGAATCTTTG	AGGAGTCCTCCGCTTATTGATATGC	110	Ripening	Control	C2	Sweden	Kernel	2017	4	192.68	14	2	fITS7F2_ITS4R1	1	WhEndo14	SPR702	CGTACTAG	S503	TATCCTCT
R2BxWhEndo15	SISvker174	AAGTGA	GTGARTCATCGAATCTTTG	AGGAGTCCTCCGCTTATTGATATGC	111	NULL	FHB-Symptoms	SI	Sweden	Kernel	2017	4	129.89	15	2	fITS7F2_ITS4R1	1	WhEndo15	SPR703	AGGCAGAA	S503	TATCCTCT
R2BxWhEndo16	NSISvker174	AAGTGA	GTGARTCATCGAATCTTTG	AGGAGTCCTCCGCTTATTGATATGC	112	NULL	Symptomless	NSI	Sweden	Kernel	2017	4	139.7	16	2	fITS7F2_ITS4R1	1	WhEndo16	SPR704	TCCTGAGC	S503	TATCCTCT
R2BxWhEndo17	C1Fkspk175	AAGTGA	GTGARTCATCGAATCTTTG	AGGAGTCCTCCGCTTATTGATATGC	113	Pre-Anthesis	NULL	C1	Denmark	Bracts	2017	5	284.59	17	2	fITS7F2_ITS4R1	1	WhEndo17	SPR705	GGACTCCT	S503	TATCCTCT
R2BxWhEndo18	C2Fkspk175	AAGTGA	GTGARTCATCGAATCTTTG	AGGAGTCCTCCGCTTATTGATATGC	114	Ripening	Control	C2	Denmark	Bracts	2017	5	32.21	18	2	fITS7F2_ITS4R1	1	WhEndo18	SPR706	TAGGCATG	S503	TATCCTCT
R2BxWhEndo19	IFkspk175	AAGTGA	GTGARTCATCGAATCTTTG	AGGAGTCCTCCGCTTATTGATATGC	115	NULL	NULL	I	Denmark	Bracts	2017	5	318.26	19	2	fITS7F2_ITS4R1	1	WhEndo19	SPR707	CTCTCTAC	S503	TATCCTCT
R2BxWhEndo20	SIFkspk175	AAGTGA	GTGARTCATCGAATCTTTG	AGGAGTCCTCCGCTTATTGATATGC	116	NULL	FHB-Symptoms	SI	Denmark	Bracts	2017	5	35.58	20	2	fITS7F2_ITS4R1	1	WhEndo20	SPR710	CGAGGCTG	S503	TATCCTCT
R2BxWhEndo21	NSIFkspk175	AAGTGA	GTGARTCATCGAATCTTTG	AGGAGTCCTCCGCTTATTGATATGC	117	NULL	Symptomless	NSI	Denmark	Bracts	2017	5	33.47	21	2	fITS7F2_ITS4R1	1	WhEndo21	SPR711	AAGAGGCA	S503	TATCCTCT
R2BxWhEndo22	C1Svspk175	AAGTGA	GTGARTCATCGAATCTTTG	AGGAGTCCTCCGCTTATTGATATGC	118	Pre-Anthesis	NULL	C1	Sweden	Bracts	2017	5	246.74	22	2	fITS7F2_ITS4R1	1	WhEndo22	SPR712	GTAGAGGA	S503	TATCCTCT
R2BxWhEndo23	C2Svspk175	AAGTGA	GTGARTCATCGAATCTTTG	AGGAGTCCTCCGCTTATTGATATGC	119	Ripening	Control	C2	Sweden	Bracts	2017	5	34	23	2	fITS7F2_ITS4R1	1	WhEndo23	SPR714	GCTCATGA	S503	TATCCTCT
R2BxWhEndo24	ISvspk175	AAGTGA	GTGARTCATCGAATCTTTG	AGGAGTCCTCCGCTTATTGATATGC	120	NULL	NULL	I	Sweden	Bracts	2017	5	444.79	24	2	fITS7F2_ITS4R1	1	WhEndo24	SPR715	ATCTCAGG	S503	TATCCTCT
R2BxWhEndo25	SISvspk175	AAGTGA	GTGARTCATCGAATCTTTG	AGGAGTCCTCCGCTTATTGATATGC	121	NULL	FHB-Symptoms	SI	Sweden	Bracts	2017	5	30.9	25	2	fITS7F2_ITS4R1	1	WhEndo25	SPR701	TAAGGCGA	S505	GTAAGGAG
R2BxWhEndo26	NSISvspk175	AAGTGA	GTGARTCATCGAATCTTTG	AGGAGTCCTCCGCTTATTGATATGC	122	NULL	Symptomless	NSI	Sweden	Bracts	2017	5	56.16	26	2	fITS7F2_ITS4R1	1	WhEndo26	SPR702	CGTACTAG	S505	GTAAGGAG
R2BxWhEndo27	C2Fkker175	AAGTGA	GTGARTCATCGAATCTTTG	AGGAGTCCTCCGCTTATTGATATGC	123	Ripening	Control	C2	Denmark	Kernel	2017	5	196.66	27	2	fITS7F2_ITS4R1	1	WhEndo27	SPR703	AGGCAGAA	S505	GTAAGGAG
R2BxWhEndo28	SIFkker175	AAGTGA	GTGARTCATCGAATCTTTG	AGGAGTCCTCCGCTTATTGATATGC	124	NULL	FHB-Symptoms	SI	Denmark	Kernel	2017	5	241.1	28	2	fITS7F2_ITS4R1	1	WhEndo28	SPR704	TCCTGAGC	S505	GTAAGGAG
R2BxWhEndo29	NSIFkker175	AAGTGA	GTGARTCATCGAATCTTTG	AGGAGTCCTCCGCTTATTGATATGC	125	NULL	Symptomless	NSI	Denmark	Kernel	2017	5	393.05	29	2	fITS7F2_ITS4R1	1	WhEndo29	SPR705	GGACTCCT	S505	GTAAGGAG
R2BxWhEndo30	C2Svker175	AAGTGA	GTGARTCATCGAATCTTTG	AGGAGTCCTCCGCTTATTGATATGC	126	Ripening	Control	C2	Sweden	Kernel	2017	5	318.07	30	2	fITS7F2_ITS4R1	1	WhEndo30	SPR706	TAGGCATG	S505	GTAAGGAG
R2BxWhEndo31	SISvker175	AAGTGA	GTGARTCATCGAATCTTTG	AGGAGTCCTCCGCTTATTGATATGC	127	NULL	FHB-Symptoms	SI	Sweden	Kernel	2017	5	96.28	31	2	fITS7F2_ITS4R1	1	WhEndo31	SPR707	CTCTCTAC	S505	GTAAGGAG
R2BxWhEndo32	NSISvker175	AAGTGA	GTGARTCATCGAATCTTTG	AGGAGTCCTCCGCTTATTGATATGC	128	NULL	Symptomless	NSI	Sweden	Kernel	2017	5	329.08	32	2	fITS7F2_ITS4R1	1	WhEndo32	SPR710	CGAGGCTG	S505	GTAAGGAG
R2BxWhEndo33	CFkspk161	AAGTGA	GTGARTCATCGAATCTTTG	AGGAGTCCTCCGCTTATTGATATGC	1	NULL	Control	C	Denmark	Bracts	2016	1	49.19	33	2	fITS7F2_ITS4R1	2	WhEndo33	SPR711	AAGAGGCA	S505	GTAAGGAG
R2BxWhEndo34	SIFkspk161	AAGTGA	GTGARTCATCGAATCTTTG	AGGAGTCCTCCGCTTATTGATATGC	2	NULL	FHB-Symptoms	SI	Denmark	Bracts	2016	1	141.66	34	2	fITS7F2_ITS4R1	2	WhEndo34	SPR712	GTAGAGGA	S505	GTAAGGAG
R2BxWhEndo35	NSIFkspk161	AAGTGA	GTGARTCATCGAATCTTTG	AGGAGTCCTCCGCTTATTGATATGC	3	NULL	Symptomless	NSI	Denmark	Bracts	2016	1	52.49	35	2	fITS7F2_ITS4R1	2	WhEndo35	SPR714	GCTCATGA	S505	GTAAGGAG
R2BxWhEndo36	CSvspk161	AAGTGA	GTGARTCATCGAATCTTTG	AGGAGTCCTCCGCTTATTGATATGC	4	NULL	Control	C	Sweden	Bracts	2016	1	26.45	36	2	fITS7F2_ITS4R1	2	WhEndo36	SPR715	ATCTCAGG	S505	GTAAGGAG
R2BxWhEndo37	SISvspk161	AAGTGA	GTGARTCATCGAATCTTTG	AGGAGTCCTCCGCTTATTGATATGC	5	NULL	FHB-Symptoms	SI	Sweden	Bracts	2016	1	89.79	37	2	fITS7F2_ITS4R1	2	WhEndo37	SPR701	TAAGGCGA	S506	ACTGCATA
R2BxWhEndo38	NSISvspk161	AAGTGA	GTGARTCATCGAATCTTTG	AGGAGTCCTCCGCTTATTGATATGC	6	NULL	Symptomless	NSI	Sweden	Bracts	2016	1	57.49	38	2	fITS7F2_ITS4R1	2	WhEndo38	SPR702	CGTACTAG	S506	ACTGCATA
R2BxWhEndo39	CFkker161	AAGTGA	GTGARTCATCGAATCTTTG	AGGAGTCCTCCGCTTATTGATATGC	7	NULL	Control	C	Denmark	Kernel	2016	1	299.24	39	2	fITS7F2_ITS4R1	2	WhEndo39	SPR703	AGGCAGAA	S506	ACTGCATA
R2BxWhEndo40	SIFkker161	AAGTGA	GTGARTCATCGAATCTTTG	AGGAGTCCTCCGCTTATTGATATGC	8	NULL	FHB-Symptoms	SI	Denmark	Kernel	2016	1	359.03	40	2	fITS7F2_ITS4R1	2	WhEndo40	SPR704	TCCTGAGC	S506	ACTGCATA
R2BxWhEndo41	NSIFkker161	AAGTGA	GTGARTCATCGAATCTTTG	AGGAGTCCTCCGCTTATTGATATGC	9	NULL	Symptomless	NSI	Denmark	Kernel	2016	1	219.79	41	2	fITS7F2_ITS4R1	2	WhEndo41	SPR705	GGACTCCT	S506	ACTGCATA
R2BxWhEndo42	CSvker161	AAGTGA	GTGARTCATCGAATCTTTG	AGGAGTCCTCCGCTTATTGATATGC	10	NULL	Control	C	Sweden	Kernel	2016	1	337.34	42	2	fITS7F2_ITS4R1	2	WhEndo42	SPR706	TAGGCATG	S506	ACTGCATA
R2BxWhEndo43	SISvker161	AAGTGA	GTGARTCATCGAATCTTTG	AGGAGTCCTCCGCTTATTGATATGC	11	NULL	FHB-Symptoms	SI	Sweden	Kernel	2016	1	145.11	43	2	fITS7F2_ITS4R1	2	WhEndo43	SPR707	CTCTCTAC	S506	ACTGCATA
R2BxWhEndo44	NSISvker161	AAGTGA	GTGARTCATCGAATCTTTG	AGGAGTCCTCCGCTTATTGATATGC	12	NULL	Symptomless	NSI	Sweden	Kernel	2016	1	186.42	44	2	fITS7F2_ITS4R1	2	WhEndo44	SPR710	CGAGGCTG	S506	ACTGCATA
R2BxWhEndo45	CFkspk162	AAGTGA	GTGARTCATCGAATCTTTG	AGGAGTCCTCCGCTTATTGATATGC	13	NULL	Control	C	Denmark	Bracts	2016	2	106.2	45	2	fITS7F2_ITS4R1	2	WhEndo45	SPR711	AAGAGGCA	S506	ACTGCATA
R2BxWhEndo46	SIFkspk162	AAGTGA	GTGARTCATCGAATCTTTG	AGGAGTCCTCCGCTTATTGATATGC	14	NULL	FHB-Symptoms	SI	Denmark	Bracts	2016	2	41.07	46	2	fITS7F2_ITS4R1	2	WhEndo46	SPR712	GTAGAGGA	S506	ACTGCATA
R2BxWhEndo47	NSIFkspk162	AAGTGA	GTGARTCATCGAATCTTTG	AGGAGTCCTCCGCTTATTGATATGC	15	NULL	Symptomless	NSI	Denmark	Bracts	2016	2	147.47	47	2	fITS7F2_ITS4R1	2	WhEndo47	SPR714	GCTCATGA	S506	ACTGCATA
R2BxWhEndo48	CSvspk162	AAGTGA	GTGARTCATCGAATCTTTG	AGGAGTCCTCCGCTTATTGATATGC	16	NULL	Control	C	Sweden	Bracts	2016	2	146.57	48	2	fITS7F2_ITS4R1	2	WhEndo48	SPR715	ATCTCAGG	S506	ACTGCATA
R2BxWhEndo49	SISvspk162	AAGTGA	GTGARTCATCGAATCTTTG	AGGAGTCCTCCGCTTATTGATATGC	17	NULL	FHB-Symptoms	SI	Sweden	Bracts	2016	2	114.55	49	2	fITS7F2_ITS4R1	2	WhEndo49	SPR701	TAAGGCGA	S507	AAGGAGTA
R2BxWhEndo50	NSISvspk162	AAGTGA	GTGARTCATCGAATCTTTG	AGGAGTCCTCCGCTTATTGATATGC	18	NULL	Symptomless	NSI	Sweden	Bracts	2016	2	149.73	50	2	fITS7F2_ITS4R1	2	WhEndo50	SPR702	CGTACTAG	S507	AAGGAGTA
R2BxWhEndo51	CFkker162	AAGTGA	GTGARTCATCGAATCTTTG	AGGAGTCCTCCGCTTATTGATATGC	19	NULL	Control	C	Denmark	Kernel	2016	2	311.24	51	2	fITS7F2_ITS4R1	2	WhEndo51	SPR703	AGGCAGAA	S507	AAGGAGTA
R2BxWhEndo52	SIFkker162	AAGTGA	GTGARTCATCGAATCTTTG	AGGAGTCCTCCGCTTATTGATATGC	20	NULL	FHB-Symptoms	SI	Denmark	Kernel	2016	2	180.31	52	2	fITS7F2_ITS4R1	2	WhEndo52	SPR704	TCCTGAGC	S507	AAGGAGTA
R2BxWhEndo53	NSIFkker162	AAGTGA	GTGARTCATCGAATCTTTG	AGGAGTCCTCCGCTTATTGATATGC	21	NULL	Symptomless	NSI	Denmark	Kernel	2016	2	274.34	53	2	fITS7F2_ITS4R1	2	WhEndo53	SPR705	GGACTCCT	S507	AAGGAGTA
R2BxWhEndo54	CSvker162	AAGTGA	GTGARTCATCGAATCTTTG	AGGAGTCCTCCGCTTATTGATATGC	22	NULL	Control	C	Sweden	Kernel	2016	2	301.17	54	2	fITS7F2_ITS4R1	2	WhEndo54	SPR706	TAGGCATG	S507	AAGGAGTA
R2BxWhEndo55	SISvker162	AAGTGA	GTGARTCATCGAATCTTTG	AGGAGTCCTCCGCTTATTGATATGC	23	NULL	FHB-Symptoms	SI	Sweden	Kernel	2016	2	307.4	55	2	fITS7F2_ITS4R1	2	WhEndo55	SPR707	CTCTCTAC	S507	AAGGAGTA
R2BxWhEndo56	NSISvker162	AAGTGA	GTGARTCATCGAATCTTTG	AGGAGTCCTCCGCTTATTGATATGC	24	NULL	Symptomless	NSI	Sweden	Kernel	2016	2	214.2	56	2	fITS7F2_ITS4R1	2	WhEndo56	SPR710	CGAGGCTG	S507	AAGGAGTA
R2BxWhEndo57	CFkspk163	AAGTGA	GTGARTCATCGAATCTTTG	AGGAGTCCTCCGCTTATTGATATGC	25	NULL	Control	C	Denmark	Bracts	2016	3	116.24	57	2	fITS7F2_ITS4R1	2	WhEndo57	SPR711	AAGAGGCA	S507	AAGGAGTA
R2BxWhEndo58	SIFkspk163	AAGTGA	GTGARTCATCGAATCTTTG	AGGAGTCCTCCGCTTATTGATATGC	26	NULL	FHB-Symptoms	SI	Denmark	Bracts	2016	3	60.09	58	2	fITS7F2_ITS4R1	2	WhEndo58	SPR712	GTAGAGGA	S507	AAGGAGTA
R2BxWhEndo59	NSIFkspk163	AAGTGA	GTGARTCATCGAATCTTTG	AGGAGTCCTCCGCTTATTGATATGC	27	NULL	Symptomless	NSI	Denmark	Bracts	2016	3	33.71	59	2	fITS7F2_ITS4R1	2	WhEndo59	SPR714	GCTCATGA	S507	AAGGAGTA
R2BxWhEndo60	CSvspk163	AAGTGA	GTGARTCATCGAATCTTTG	AGGAGTCCTCCGCTTATTGATATGC	28	NULL	Control	C	Sweden	Bracts	2016	3	69.33	60	2	fITS7F2_ITS4R1	2	WhEndo60	SPR715	ATCTCAGG	S507	AAGGAGTA
R2BxWhEndo61	SISvspk163	AAGTGA	GTGARTCATCGAATCTTTG	AGGAGTCCTCCGCTTATTGATATGC	29	NULL	FHB-Symptoms	SI	Sweden	Bracts	2016	3	153.67	61	2	fITS7F2_ITS4R1	2	WhEndo61	SPR701	TAAGGCGA	S508	CTAAGCCT
R2BxWhEndo62	NSISvspk163	AAGTGA	GTGARTCATCGAATCTTTG	AGGAGTCCTCCGCTTATTGATATGC	30	NULL	Symptomless	NSI	Sweden	Bracts	2016	3	52.68	62	2	fITS7F2_ITS4R1	2	WhEndo62	SPR702	CGTACTAG	S508	CTAAGCCT
R2BxWhEndo63	CFkker163	AAGTGA	GTGARTCATCGAATCTTTG	AGGAGTCCTCCGCTTATTGATATGC	31	NULL	Control	C	Denmark	Kernel	2016	3	125.04	63	2	fITS7F2_ITS4R1	2	WhEndo63	SPR703	AGGCAGAA	S508	CTAAGCCT
R2BxWhEndo64	SIFkker163	AAGTGA	GTGARTCATCGAATCTTTG	AGGAGTCCTCCGCTTATTGATATGC	32	NULL	FHB-Symptoms	SI	Denmark	Kernel	2016	3	260.71	64	2	fITS7F2_ITS4R1	2	WhEndo64	SPR704	TCCTGAGC	S508	CTAAGCCT
R2BxWhEndo65	NSIFkker163	AAGTGA	GTGARTCATCGAATCTTTG	AGGAGTCCTCCGCTTATTGATATGC	33	NULL	Symptomless	NSI	Denmark	Kernel	2016	3	209.71	65	2	fITS7F2_ITS4R1	2	WhEndo65	SPR705	GGACTCCT	S508	CTAAGCCT
R2BxWhEndo66	CSvker163	AAGTGA	GTGARTCATCGAATCTTTG	AGGAGTCCTCCGCTTATTGATATGC	34	NULL	Control	C	Sweden	Kernel	2016	3	224.75	66	2	fITS7F2_ITS4R1	2	WhEndo66	SPR706	TAGGCATG	S508	CTAAGCCT
R2BxWhEndo67	SISvker163	AAGTGA	GTGARTCATCGAATCTTTG	AGGAGTCCTCCGCTTATTGATATGC	35	NULL	FHB-Symptoms	SI	Sweden	Kernel	2016	3	78.69	67	2	fITS7F2_ITS4R1	2	WhEndo67	SPR707	CTCTCTAC	S508	CTAAGCCT
R2BxWhEndo68	NSISvker163	AAGTGA	GTGARTCATCGAATCTTTG	AGGAGTCCTCCGCTTATTGATATGC	36	NULL	Symptomless	NSI	Sweden	Kernel	2016	3	195.53	68	2	fITS7F2_ITS4R1	2	WhEndo68	SPR710	CGAGGCTG	S508	CTAAGCCT
R2BxWhEndo69	CFkspk164	AAGTGA	GTGARTCATCGAATCTTTG	AGGAGTCCTCCGCTTATTGATATGC	37	NULL	Control	C	Denmark	Bracts	2016	4	54.77	69	2	fITS7F2_ITS4R1	2	WhEndo69	SPR711	AAGAGGCA	S508	CTAAGCCT
R2BxWhEndo70	SIFkspk164	AAGTGA	GTGARTCATCGAATCTTTG	AGGAGTCCTCCGCTTATTGATATGC	38	NULL	FHB-Symptoms	SI	Denmark	Bracts	2016	4	68.56	70	2	fITS7F2_ITS4R1	2	WhEndo70	SPR712	GTAGAGGA	S508	CTAAGCCT
R2BxWhEndo71	NSIFkspk164	AAGTGA	GTGARTCATCGAATCTTTG	AGGAGTCCTCCGCTTATTGATATGC	39	NULL	Symptomless	NSI	Denmark	Bracts	2016	4	51.33	71	2	fITS7F2_ITS4R1	2	WhEndo71	SPR714	GCTCATGA	S508	CTAAGCCT
R2BxWhEndo72	CSvspk164	AAGTGA	GTGARTCATCGAATCTTTG	AGGAGTCCTCCGCTTATTGATATGC	40	NULL	Control	C	Sweden	Bracts	2016	4	166.27	72	2	fITS7F2_ITS4R1	2	WhEndo72	SPR715	ATCTCAGG	S508	CTAAGCCT
R2BxWhEndo73	SISvspk164	AAGTGA	GTGARTCATCGAATCTTTG	AGGAGTCCTCCGCTTATTGATATGC	41	NULL	FHB-Symptoms	SI	Sweden	Bracts	2016	4	89.79	73	2	fITS7F2_ITS4R1	2	WhEndo73	SPR701	TAAGGCGA	S510	CGTCTAAT
R2BxWhEndo74	NSISvspk164	AAGTGA	GTGARTCATCGAATCTTTG	AGGAGTCCTCCGCTTATTGATATGC	42	NULL	Symptomless	NSI	Sweden	Bracts	2016	4	39.53	74	2	fITS7F2_ITS4R1	2	WhEndo74	SPR702	CGTACTAG	S510	CGTCTAAT
R2BxWhEndo75	CFkker164	AAGTGA	GTGARTCATCGAATCTTTG	AGGAGTCCTCCGCTTATTGATATGC	43	NULL	Control	C	Denmark	Kernel	2016	4	295	75	2	fITS7F2_ITS4R1	2	WhEndo75	SPR703	AGGCAGAA	S510	CGTCTAAT
R2BxWhEndo76	SIFkker164	AAGTGA	GTGARTCATCGAATCTTTG	AGGAGTCCTCCGCTTATTGATATGC	44	NULL	FHB-Symptoms	SI	Denmark	Kernel	2016	4	269.11	76	2	fITS7F2_ITS4R1	2	WhEndo76	SPR704	TCCTGAGC	S510	CGTCTAAT
R2BxWhEndo77	NSIFkker164	AAGTGA	GTGARTCATCGAATCTTTG	AGGAGTCCTCCGCTTATTGATATGC	45	NULL	Symptomless	NSI	Denmark	Kernel	2016	4	360.47	77	2	fITS7F2_ITS4R1	2	WhEndo77	SPR705	GGACTCCT	S510	CGTCTAAT
R2BxWhEndo78	CSvker164	AAGTGA	GTGARTCATCGAATCTTTG	AGGAGTCCTCCGCTTATTGATATGC	46	NULL	Control	C	Sweden	Kernel	2016	4	89.92	78	2	fITS7F2_ITS4R1	2	WhEndo78	SPR706	TAGGCATG	S510	CGTCTAAT
R2BxWhEndo79	SISvker164	AAGTGA	GTGARTCATCGAATCTTTG	AGGAGTCCTCCGCTTATTGATATGC	47	NULL	FHB-Symptoms	SI	Sweden	Kernel	2016	4	152.52	79	2	fITS7F2_ITS4R1	2	WhEndo79	SPR707	CTCTCTAC	S510	CGTCTAAT
R2BxWhEndo80	NSISvker164	AAGTGA	GTGARTCATCGAATCTTTG	AGGAGTCCTCCGCTTATTGATATGC	48	NULL	Symptomless	NSI	Sweden	Kernel	2016	4	152.81	80	2	fITS7F2_ITS4R1	2	WhEndo80	SPR710	CGAGGCTG	S510	CGTCTAAT
R2BxWhEndo81	C1Fkspk171	AAGTGA	GTGARTCATCGAATCTTTG	AGGAGTCCTCCGCTTATTGATATGC	49	Pre-Anthesis	NULL	C1	Denmark	Bracts	2017	1	262.79	81	2	fITS7F2_ITS4R1	2	WhEndo81	SPR711	AAGAGGCA	S510	CGTCTAAT
R2BxWhEndo82	C2Fkspk171	AAGTGA	GTGARTCATCGAATCTTTG	AGGAGTCCTCCGCTTATTGATATGC	50	Ripening	Control	C2	Denmark	Bracts	2017	1	41.85	82	2	fITS7F2_ITS4R1	2	WhEndo82	SPR712	GTAGAGGA	S510	CGTCTAAT
R2BxWhEndo83	IFkspk171	AAGTGA	GTGARTCATCGAATCTTTG	AGGAGTCCTCCGCTTATTGATATGC	51	NULL	NULL	I	Denmark	Bracts	2017	1	245.7	83	2	fITS7F2_ITS4R1	2	WhEndo83	SPR714	GCTCATGA	S510	CGTCTAAT
R2BxWhEndo84	SIFkspk171	AAGTGA	GTGARTCATCGAATCTTTG	AGGAGTCCTCCGCTTATTGATATGC	52	NULL	FHB-Symptoms	SI	Denmark	Bracts	2017	1	32.38	84	2	fITS7F2_ITS4R1	2	WhEndo84	SPR715	ATCTCAGG	S510	CGTCTAAT
R2BxWhEndo85	NSIFkspk171	AAGTGA	GTGARTCATCGAATCTTTG	AGGAGTCCTCCGCTTATTGATATGC	53	NULL	Symptomless	NSI	Denmark	Bracts	2017	1	60.9	85	2	fITS7F2_ITS4R1	2	WhEndo85	SPR701	TAAGGCGA	S511	TCTCTCCG
R2BxWhEndo86	C1Svspk171	AAGTGA	GTGARTCATCGAATCTTTG	AGGAGTCCTCCGCTTATTGATATGC	54	Pre-Anthesis	NULL	C1	Sweden	Bracts	2017	1	139.97	86	2	fITS7F2_ITS4R1	2	WhEndo86	SPR702	CGTACTAG	S511	TCTCTCCG
R2BxWhEndo87	C2Svspk171	AAGTGA	GTGARTCATCGAATCTTTG	AGGAGTCCTCCGCTTATTGATATGC	55	Ripening	Control	C2	Sweden	Bracts	2017	1	67.8	87	2	fITS7F2_ITS4R1	2	WhEndo87	SPR703	AGGCAGAA	S511	TCTCTCCG
R2BxWhEndo88	ISvspk171	AAGTGA	GTGARTCATCGAATCTTTG	AGGAGTCCTCCGCTTATTGATATGC	56	NULL	NULL	I	Sweden	Bracts	2017	1	236.62	88	2	fITS7F2_ITS4R1	2	WhEndo88	SPR704	TCCTGAGC	S511	TCTCTCCG
R2BxWhEndo89	SISvspk171	AAGTGA	GTGARTCATCGAATCTTTG	AGGAGTCCTCCGCTTATTGATATGC	57	NULL	FHB-Symptoms	SI	Sweden	Bracts	2017	1	11.04	89	2	fITS7F2_ITS4R1	2	WhEndo89	SPR705	GGACTCCT	S511	TCTCTCCG
R2BxWhEndo90	NSISvspk171	AAGTGA	GTGARTCATCGAATCTTTG	AGGAGTCCTCCGCTTATTGATATGC	58	NULL	Symptomless	NSI	Sweden	Bracts	2017	1	77.34	90	2	fITS7F2_ITS4R1	2	WhEndo90	SPR706	TAGGCATG	S511	TCTCTCCG
R2BxWhEndo91	C2Fkker171	AAGTGA	GTGARTCATCGAATCTTTG	AGGAGTCCTCCGCTTATTGATATGC	59	Ripening	Control	C2	Denmark	Kernel	2017	1	192.9	91	2	fITS7F2_ITS4R1	2	WhEndo91	SPR707	CTCTCTAC	S511	TCTCTCCG
R2BxWhEndo92	SIFkker171	AAGTGA	GTGARTCATCGAATCTTTG	AGGAGTCCTCCGCTTATTGATATGC	60	NULL	FHB-Symptoms	SI	Denmark	Kernel	2017	1	164.55	92	2	fITS7F2_ITS4R1	2	WhEndo92	SPR710	CGAGGCTG	S511	TCTCTCCG
R2BxWhEndo93	NSIFkker171	AAGTGA	GTGARTCATCGAATCTTTG	AGGAGTCCTCCGCTTATTGATATGC	61	NULL	Symptomless	NSI	Denmark	Kernel	2017	1	214.29	93	2	fITS7F2_ITS4R1	2	WhEndo93	SPR711	AAGAGGCA	S511	TCTCTCCG
R2BxWhEndo94	C2Svker171	AAGTGA	GTGARTCATCGAATCTTTG	AGGAGTCCTCCGCTTATTGATATGC	62	Ripening	Control	C2	Sweden	Kernel	2017	1	235.26	94	2	fITS7F2_ITS4R1	2	WhEndo94	SPR712	GTAGAGGA	S511	TCTCTCCG
R2BxWhEndo95	SISvker171	AAGTGA	GTGARTCATCGAATCTTTG	AGGAGTCCTCCGCTTATTGATATGC	63	NULL	FHB-Symptoms	SI	Sweden	Kernel	2017	1	90.08	95	2	fITS7F2_ITS4R1	2	WhEndo95	SPR714	GCTCATGA	S511	TCTCTCCG
R2BxWhEndo96	NSISvker171	AAGTGA	GTGARTCATCGAATCTTTG	AGGAGTCCTCCGCTTATTGATATGC	64	NULL	Symptomless	NSI	Sweden	Kernel	2017	1	326.25	96	2	fITS7F2_ITS4R1	2	WhEndo96	SPR715	ATCTCAGG	S511	TCTCTCCG
R3BxWhEndo1	C1Fkspk172	TGCGAGA	GTGARTCATCGAATCTTTG	AGGAGTCCTCCGCTTATTGATATGC	65	Pre-Anthesis	NULL	C1	Denmark	Bracts	2017	2	307.31	1	3	fITS7F3_ITS4R1	2	WhEndo1	SPR701	TAAGGCGA	S502	CTCTCTAT
R3BxWhEndo2	C2Fkspk172	TGCGAGA	GTGARTCATCGAATCTTTG	AGGAGTCCTCCGCTTATTGATATGC	66	Ripening	Control	C2	Denmark	Bracts	2017	2	41.85	2	3	fITS7F3_ITS4R1	2	WhEndo2	SPR702	CGTACTAG	S502	CTCTCTAT
R3BxWhEndo3	IFkspk172	TGCGAGA	GTGARTCATCGAATCTTTG	AGGAGTCCTCCGCTTATTGATATGC	67	NULL	NULL	I	Denmark	Bracts	2017	2	288.67	3	3	fITS7F3_ITS4R1	2	WhEndo3	SPR703	AGGCAGAA	S502	CTCTCTAT
R3BxWhEndo4	SIFkspk172	TGCGAGA	GTGARTCATCGAATCTTTG	AGGAGTCCTCCGCTTATTGATATGC	68	NULL	FHB-Symptoms	SI	Denmark	Bracts	2017	2	35.1	4	3	fITS7F3_ITS4R1	2	WhEndo4	SPR704	TCCTGAGC	S502	CTCTCTAT
R3BxWhEndo5	NSIFkspk172	TGCGAGA	GTGARTCATCGAATCTTTG	AGGAGTCCTCCGCTTATTGATATGC	69	NULL	Symptomless	NSI	Denmark	Bracts	2017	2	30.52	5	3	fITS7F3_ITS4R1	2	WhEndo5	SPR705	GGACTCCT	S502	CTCTCTAT
R3BxWhEndo6	C1Svspk172	TGCGAGA	GTGARTCATCGAATCTTTG	AGGAGTCCTCCGCTTATTGATATGC	70	Pre-Anthesis	NULL	C1	Sweden	Bracts	2017	2	787.91	6	3	fITS7F3_ITS4R1	2	WhEndo6	SPR706	TAGGCATG	S502	CTCTCTAT
R3BxWhEndo7	C2Svspk172	TGCGAGA	GTGARTCATCGAATCTTTG	AGGAGTCCTCCGCTTATTGATATGC	71	Ripening	Control	C2	Sweden	Bracts	2017	2	70.75	7	3	fITS7F3_ITS4R1	2	WhEndo7	SPR707	CTCTCTAC	S502	CTCTCTAT
R3BxWhEndo8	ISvspk172	TGCGAGA	GTGARTCATCGAATCTTTG	AGGAGTCCTCCGCTTATTGATATGC	72	NULL	NULL	I	Sweden	Bracts	2017	2	519.39	8	3	fITS7F3_ITS4R1	2	WhEndo8	SPR710	CGAGGCTG	S502	CTCTCTAT
R3BxWhEndo9	SISvspk172	TGCGAGA	GTGARTCATCGAATCTTTG	AGGAGTCCTCCGCTTATTGATATGC	73	NULL	FHB-Symptoms	SI	Sweden	Bracts	2017	2	66.72	9	3	fITS7F3_ITS4R1	2	WhEndo9	SPR711	AAGAGGCA	S502	CTCTCTAT
R3BxWhEndo10	NSISvspk172	TGCGAGA	GTGARTCATCGAATCTTTG	AGGAGTCCTCCGCTTATTGATATGC	74	NULL	Symptomless	NSI	Sweden	Bracts	2017	2	37.72	10	3	fITS7F3_ITS4R1	2	WhEndo10	SPR712	GTAGAGGA	S502	CTCTCTAT
R3BxWhEndo11	C2Fkker172	TGCGAGA	GTGARTCATCGAATCTTTG	AGGAGTCCTCCGCTTATTGATATGC	75	Ripening	Control	C2	Denmark	Kernel	2017	2	529.73	11	3	fITS7F3_ITS4R1	2	WhEndo11	SPR714	GCTCATGA	S502	CTCTCTAT
R3BxWhEndo12	SIFkker172	TGCGAGA	GTGARTCATCGAATCTTTG	AGGAGTCCTCCGCTTATTGATATGC	76	NULL	FHB-Symptoms	SI	Denmark	Kernel	2017	2	324.61	12	3	fITS7F3_ITS4R1	2	WhEndo12	SPR715	ATCTCAGG	S502	CTCTCTAT
R3BxWhEndo13	NSIFkker172	TGCGAGA	GTGARTCATCGAATCTTTG	AGGAGTCCTCCGCTTATTGATATGC	77	NULL	Symptomless	NSI	Denmark	Kernel	2017	2	309.26	13	3	fITS7F3_ITS4R1	2	WhEndo13	SPR701	TAAGGCGA	S503	TATCCTCT
R3BxWhEndo14	C2Svker172	TGCGAGA	GTGARTCATCGAATCTTTG	AGGAGTCCTCCGCTTATTGATATGC	78	Ripening	Control	C2	Sweden	Kernel	2017	2	113.21	14	3	fITS7F3_ITS4R1	2	WhEndo14	SPR702	CGTACTAG	S503	TATCCTCT
R3BxWhEndo15	SISvker172	TGCGAGA	GTGARTCATCGAATCTTTG	AGGAGTCCTCCGCTTATTGATATGC	79	NULL	FHB-Symptoms	SI	Sweden	Kernel	2017	2	67.23	15	3	fITS7F3_ITS4R1	2	WhEndo15	SPR703	AGGCAGAA	S503	TATCCTCT
R3BxWhEndo16	NSISvker172	TGCGAGA	GTGARTCATCGAATCTTTG	AGGAGTCCTCCGCTTATTGATATGC	80	NULL	Symptomless	NSI	Sweden	Kernel	2017	2	318.74	16	3	fITS7F3_ITS4R1	2	WhEndo16	SPR704	TCCTGAGC	S503	TATCCTCT
R3BxWhEndo17	C1Fkspk173	TGCGAGA	GTGARTCATCGAATCTTTG	AGGAGTCCTCCGCTTATTGATATGC	81	Pre-Anthesis	NULL	C1	Denmark	Bracts	2017	3	334.29	17	3	fITS7F3_ITS4R1	2	WhEndo17	SPR705	GGACTCCT	S503	TATCCTCT
R3BxWhEndo18	C2Fkspk173	TGCGAGA	GTGARTCATCGAATCTTTG	AGGAGTCCTCCGCTTATTGATATGC	82	Ripening	Control	C2	Denmark	Bracts	2017	3	34.03	18	3	fITS7F3_ITS4R1	2	WhEndo18	SPR706	TAGGCATG	S503	TATCCTCT
R3BxWhEndo19	IFkspk173	TGCGAGA	GTGARTCATCGAATCTTTG	AGGAGTCCTCCGCTTATTGATATGC	83	NULL	NULL	I	Denmark	Bracts	2017	3	227.85	19	3	fITS7F3_ITS4R1	2	WhEndo19	SPR707	CTCTCTAC	S503	TATCCTCT
R3BxWhEndo20	SIFkspk173	TGCGAGA	GTGARTCATCGAATCTTTG	AGGAGTCCTCCGCTTATTGATATGC	84	NULL	FHB-Symptoms	SI	Denmark	Bracts	2017	3	26.22	20	3	fITS7F3_ITS4R1	2	WhEndo20	SPR710	CGAGGCTG	S503	TATCCTCT
R3BxWhEndo21	NSIFkspk173	TGCGAGA	GTGARTCATCGAATCTTTG	AGGAGTCCTCCGCTTATTGATATGC	85	NULL	Symptomless	NSI	Denmark	Bracts	2017	3	10.26	21	3	fITS7F3_ITS4R1	2	WhEndo21	SPR711	AAGAGGCA	S503	TATCCTCT
R3BxWhEndo22	C1Svspk173	TGCGAGA	GTGARTCATCGAATCTTTG	AGGAGTCCTCCGCTTATTGATATGC	86	Pre-Anthesis	NULL	C1	Sweden	Bracts	2017	3	260.78	22	3	fITS7F3_ITS4R1	2	WhEndo22	SPR712	GTAGAGGA	S503	TATCCTCT
R3BxWhEndo23	C2Svspk173	TGCGAGA	GTGARTCATCGAATCTTTG	AGGAGTCCTCCGCTTATTGATATGC	87	Ripening	Control	C2	Sweden	Bracts	2017	3	41.99	23	3	fITS7F3_ITS4R1	2	WhEndo23	SPR714	GCTCATGA	S503	TATCCTCT
R3BxWhEndo24	ISvspk173	TGCGAGA	GTGARTCATCGAATCTTTG	AGGAGTCCTCCGCTTATTGATATGC	88	NULL	NULL	I	Sweden	Bracts	2017	3	316.92	24	3	fITS7F3_ITS4R1	2	WhEndo24	SPR715	ATCTCAGG	S503	TATCCTCT
R3BxWhEndo25	SISvspk173	TGCGAGA	GTGARTCATCGAATCTTTG	AGGAGTCCTCCGCTTATTGATATGC	89	NULL	FHB-Symptoms	SI	Sweden	Bracts	2017	3	11.36	25	3	fITS7F3_ITS4R1	2	WhEndo25	SPR701	TAAGGCGA	S505	GTAAGGAG
R3BxWhEndo26	NSISvspk173	TGCGAGA	GTGARTCATCGAATCTTTG	AGGAGTCCTCCGCTTATTGATATGC	90	NULL	Symptomless	NSI	Sweden	Bracts	2017	3	49.75	26	3	fITS7F3_ITS4R1	2	WhEndo26	SPR702	CGTACTAG	S505	GTAAGGAG
R3BxWhEndo27	C2Fkker173	TGCGAGA	GTGARTCATCGAATCTTTG	AGGAGTCCTCCGCTTATTGATATGC	91	Ripening	Control	C2	Denmark	Kernel	2017	3	166.57	27	3	fITS7F3_ITS4R1	2	WhEndo27	SPR703	AGGCAGAA	S505	GTAAGGAG
R3BxWhEndo28	SIFkker173	TGCGAGA	GTGARTCATCGAATCTTTG	AGGAGTCCTCCGCTTATTGATATGC	92	NULL	FHB-Symptoms	SI	Denmark	Kernel	2017	3	136.51	28	3	fITS7F3_ITS4R1	2	WhEndo28	SPR704	TCCTGAGC	S505	GTAAGGAG
R3BxWhEndo29	NSIFkker173	TGCGAGA	GTGARTCATCGAATCTTTG	AGGAGTCCTCCGCTTATTGATATGC	93	NULL	Symptomless	NSI	Denmark	Kernel	2017	3	227.41	29	3	fITS7F3_ITS4R1	2	WhEndo29	SPR705	GGACTCCT	S505	GTAAGGAG
R3BxWhEndo30	C2Svker173	TGCGAGA	GTGARTCATCGAATCTTTG	AGGAGTCCTCCGCTTATTGATATGC	94	Ripening	Control	C2	Sweden	Kernel	2017	3	138.19	30	3	fITS7F3_ITS4R1	2	WhEndo30	SPR706	TAGGCATG	S505	GTAAGGAG
R3BxWhEndo31	SISvker173	TGCGAGA	GTGARTCATCGAATCTTTG	AGGAGTCCTCCGCTTATTGATATGC	95	NULL	FHB-Symptoms	SI	Sweden	Kernel	2017	3	82.76	31	3	fITS7F3_ITS4R1	2	WhEndo31	SPR707	CTCTCTAC	S505	GTAAGGAG
R3BxWhEndo32	NSISvker173	TGCGAGA	GTGARTCATCGAATCTTTG	AGGAGTCCTCCGCTTATTGATATGC	96	NULL	Symptomless	NSI	Sweden	Kernel	2017	3	212.74	32	3	fITS7F3_ITS4R1	2	WhEndo32	SPR710	CGAGGCTG	S505	GTAAGGAG
R3BxWhEndo33	C1Fkspk174	TGCGAGA	GTGARTCATCGAATCTTTG	AGGAGTCCTCCGCTTATTGATATGC	97	Pre-Anthesis	NULL	C1	Denmark	Bracts	2017	4	223.92	33	3	fITS7F3_ITS4R1	2	WhEndo33	SPR711	AAGAGGCA	S505	GTAAGGAG
R3BxWhEndo34	C2Fkspk174	TGCGAGA	GTGARTCATCGAATCTTTG	AGGAGTCCTCCGCTTATTGATATGC	98	Ripening	Control	C2	Denmark	Bracts	2017	4	30.03	34	3	fITS7F3_ITS4R1	2	WhEndo34	SPR712	GTAGAGGA	S505	GTAAGGAG
R3BxWhEndo35	IFkspk174	TGCGAGA	GTGARTCATCGAATCTTTG	AGGAGTCCTCCGCTTATTGATATGC	99	NULL	NULL	I	Denmark	Bracts	2017	4	235.79	35	3	fITS7F3_ITS4R1	2	WhEndo35	SPR714	GCTCATGA	S505	GTAAGGAG
R3BxWhEndo36	SIFkspk174	TGCGAGA	GTGARTCATCGAATCTTTG	AGGAGTCCTCCGCTTATTGATATGC	100	NULL	FHB-Symptoms	SI	Denmark	Bracts	2017	4	59.89	36	3	fITS7F3_ITS4R1	2	WhEndo36	SPR715	ATCTCAGG	S505	GTAAGGAG
R3BxWhEndo37	NSIFkspk174	TGCGAGA	GTGARTCATCGAATCTTTG	AGGAGTCCTCCGCTTATTGATATGC	101	NULL	Symptomless	NSI	Denmark	Bracts	2017	4	46.22	37	3	fITS7F3_ITS4R1	2	WhEndo37	SPR701	TAAGGCGA	S506	ACTGCATA
R3BxWhEndo38	C1Svspk174	TGCGAGA	GTGARTCATCGAATCTTTG	AGGAGTCCTCCGCTTATTGATATGC	102	Pre-Anthesis	NULL	C1	Sweden	Bracts	2017	4	254.04	38	3	fITS7F3_ITS4R1	2	WhEndo38	SPR702	CGTACTAG	S506	ACTGCATA
R3BxWhEndo39	C2Svspk174	TGCGAGA	GTGARTCATCGAATCTTTG	AGGAGTCCTCCGCTTATTGATATGC	103	Ripening	Control	C2	Sweden	Bracts	2017	4	77.36	39	3	fITS7F3_ITS4R1	2	WhEndo39	SPR703	AGGCAGAA	S506	ACTGCATA
R3BxWhEndo40	ISvspk174	TGCGAGA	GTGARTCATCGAATCTTTG	AGGAGTCCTCCGCTTATTGATATGC	104	NULL	NULL	I	Sweden	Bracts	2017	4	219.74	40	3	fITS7F3_ITS4R1	2	WhEndo40	SPR704	TCCTGAGC	S506	ACTGCATA
R3BxWhEndo41	SISvspk174	TGCGAGA	GTGARTCATCGAATCTTTG	AGGAGTCCTCCGCTTATTGATATGC	105	NULL	FHB-Symptoms	SI	Sweden	Bracts	2017	4	26.99	41	3	fITS7F3_ITS4R1	2	WhEndo41	SPR705	GGACTCCT	S506	ACTGCATA
R3BxWhEndo42	NSISvspk174	TGCGAGA	GTGARTCATCGAATCTTTG	AGGAGTCCTCCGCTTATTGATATGC	106	NULL	Symptomless	NSI	Sweden	Bracts	2017	4	94.22	42	3	fITS7F3_ITS4R1	2	WhEndo42	SPR706	TAGGCATG	S506	ACTGCATA
R3BxWhEndo43	C2Fkker174	TGCGAGA	GTGARTCATCGAATCTTTG	AGGAGTCCTCCGCTTATTGATATGC	107	Ripening	Control	C2	Denmark	Kernel	2017	4	225.52	43	3	fITS7F3_ITS4R1	2	WhEndo43	SPR707	CTCTCTAC	S506	ACTGCATA
R3BxWhEndo44	SIFkker174	TGCGAGA	GTGARTCATCGAATCTTTG	AGGAGTCCTCCGCTTATTGATATGC	108	NULL	FHB-Symptoms	SI	Denmark	Kernel	2017	4	141.12	44	3	fITS7F3_ITS4R1	2	WhEndo44	SPR710	CGAGGCTG	S506	ACTGCATA
R3BxWhEndo45	NSIFkker174	TGCGAGA	GTGARTCATCGAATCTTTG	AGGAGTCCTCCGCTTATTGATATGC	109	NULL	Symptomless	NSI	Denmark	Kernel	2017	4	198.89	45	3	fITS7F3_ITS4R1	2	WhEndo45	SPR711	AAGAGGCA	S506	ACTGCATA
R3BxWhEndo46	C2Svker174	TGCGAGA	GTGARTCATCGAATCTTTG	AGGAGTCCTCCGCTTATTGATATGC	110	Ripening	Control	C2	Sweden	Kernel	2017	4	192.68	46	3	fITS7F3_ITS4R1	2	WhEndo46	SPR712	GTAGAGGA	S506	ACTGCATA
R3BxWhEndo47	SISvker174	TGCGAGA	GTGARTCATCGAATCTTTG	AGGAGTCCTCCGCTTATTGATATGC	111	NULL	FHB-Symptoms	SI	Sweden	Kernel	2017	4	129.89	47	3	fITS7F3_ITS4R1	2	WhEndo47	SPR714	GCTCATGA	S506	ACTGCATA
R3BxWhEndo48	NSISvker174	TGCGAGA	GTGARTCATCGAATCTTTG	AGGAGTCCTCCGCTTATTGATATGC	112	NULL	Symptomless	NSI	Sweden	Kernel	2017	4	139.7	48	3	fITS7F3_ITS4R1	2	WhEndo48	SPR715	ATCTCAGG	S506	ACTGCATA
R3BxWhEndo49	C1Fkspk175	TGCGAGA	GTGARTCATCGAATCTTTG	AGGAGTCCTCCGCTTATTGATATGC	113	Pre-Anthesis	NULL	C1	Denmark	Bracts	2017	5	284.59	49	3	fITS7F3_ITS4R1	2	WhEndo49	SPR701	TAAGGCGA	S507	AAGGAGTA
R3BxWhEndo50	C2Fkspk175	TGCGAGA	GTGARTCATCGAATCTTTG	AGGAGTCCTCCGCTTATTGATATGC	114	Ripening	Control	C2	Denmark	Bracts	2017	5	32.21	50	3	fITS7F3_ITS4R1	2	WhEndo50	SPR702	CGTACTAG	S507	AAGGAGTA
R3BxWhEndo51	IFkspk175	TGCGAGA	GTGARTCATCGAATCTTTG	AGGAGTCCTCCGCTTATTGATATGC	115	NULL	NULL	I	Denmark	Bracts	2017	5	318.26	51	3	fITS7F3_ITS4R1	2	WhEndo51	SPR703	AGGCAGAA	S507	AAGGAGTA
R3BxWhEndo52	SIFkspk175	TGCGAGA	GTGARTCATCGAATCTTTG	AGGAGTCCTCCGCTTATTGATATGC	116	NULL	FHB-Symptoms	SI	Denmark	Bracts	2017	5	35.58	52	3	fITS7F3_ITS4R1	2	WhEndo52	SPR704	TCCTGAGC	S507	AAGGAGTA
R3BxWhEndo53	NSIFkspk175	TGCGAGA	GTGARTCATCGAATCTTTG	AGGAGTCCTCCGCTTATTGATATGC	117	NULL	Symptomless	NSI	Denmark	Bracts	2017	5	33.47	53	3	fITS7F3_ITS4R1	2	WhEndo53	SPR705	GGACTCCT	S507	AAGGAGTA
R3BxWhEndo54	C1Svspk175	TGCGAGA	GTGARTCATCGAATCTTTG	AGGAGTCCTCCGCTTATTGATATGC	118	Pre-Anthesis	NULL	C1	Sweden	Bracts	2017	5	246.74	54	3	fITS7F3_ITS4R1	2	WhEndo54	SPR706	TAGGCATG	S507	AAGGAGTA
R3BxWhEndo55	C2Svspk175	TGCGAGA	GTGARTCATCGAATCTTTG	AGGAGTCCTCCGCTTATTGATATGC	119	Ripening	Control	C2	Sweden	Bracts	2017	5	34	55	3	fITS7F3_ITS4R1	2	WhEndo55	SPR707	CTCTCTAC	S507	AAGGAGTA
R3BxWhEndo56	ISvspk175	TGCGAGA	GTGARTCATCGAATCTTTG	AGGAGTCCTCCGCTTATTGATATGC	120	NULL	NULL	I	Sweden	Bracts	2017	5	444.79	56	3	fITS7F3_ITS4R1	2	WhEndo56	SPR710	CGAGGCTG	S507	AAGGAGTA
R3BxWhEndo57	SISvspk175	TGCGAGA	GTGARTCATCGAATCTTTG	AGGAGTCCTCCGCTTATTGATATGC	121	NULL	FHB-Symptoms	SI	Sweden	Bracts	2017	5	30.9	57	3	fITS7F3_ITS4R1	2	WhEndo57	SPR711	AAGAGGCA	S507	AAGGAGTA
R3BxWhEndo58	NSISvspk175	TGCGAGA	GTGARTCATCGAATCTTTG	AGGAGTCCTCCGCTTATTGATATGC	122	NULL	Symptomless	NSI	Sweden	Bracts	2017	5	56.16	58	3	fITS7F3_ITS4R1	2	WhEndo58	SPR712	GTAGAGGA	S507	AAGGAGTA
R3BxWhEndo59	C2Fkker175	TGCGAGA	GTGARTCATCGAATCTTTG	AGGAGTCCTCCGCTTATTGATATGC	123	Ripening	Control	C2	Denmark	Kernel	2017	5	196.66	59	3	fITS7F3_ITS4R1	2	WhEndo59	SPR714	GCTCATGA	S507	AAGGAGTA
R3BxWhEndo60	SIFkker175	TGCGAGA	GTGARTCATCGAATCTTTG	AGGAGTCCTCCGCTTATTGATATGC	124	NULL	FHB-Symptoms	SI	Denmark	Kernel	2017	5	241.1	60	3	fITS7F3_ITS4R1	2	WhEndo60	SPR715	ATCTCAGG	S507	AAGGAGTA
R3BxWhEndo61	NSIFkker175	TGCGAGA	GTGARTCATCGAATCTTTG	AGGAGTCCTCCGCTTATTGATATGC	125	NULL	Symptomless	NSI	Denmark	Kernel	2017	5	393.05	61	3	fITS7F3_ITS4R1	2	WhEndo61	SPR701	TAAGGCGA	S508	CTAAGCCT
R3BxWhEndo62	C2Svker175	TGCGAGA	GTGARTCATCGAATCTTTG	AGGAGTCCTCCGCTTATTGATATGC	126	Ripening	Control	C2	Sweden	Kernel	2017	5	318.07	62	3	fITS7F3_ITS4R1	2	WhEndo62	SPR702	CGTACTAG	S508	CTAAGCCT
R3BxWhEndo63	SISvker175	TGCGAGA	GTGARTCATCGAATCTTTG	AGGAGTCCTCCGCTTATTGATATGC	127	NULL	FHB-Symptoms	SI	Sweden	Kernel	2017	5	96.28	63	3	fITS7F3_ITS4R1	2	WhEndo63	SPR703	AGGCAGAA	S508	CTAAGCCT
R3BxWhEndo64	NSISvker175	TGCGAGA	GTGARTCATCGAATCTTTG	AGGAGTCCTCCGCTTATTGATATGC	128	NULL	Symptomless	NSI	Sweden	Kernel	2017	5	329.08	64	3	fITS7F3_ITS4R1	2	WhEndo64	SPR704	TCCTGAGC	S508	CTAAGCCT
R3BxWhEndo65	CFkspk161	TGCGAGA	GTGARTCATCGAATCTTTG	AGGAGTCCTCCGCTTATTGATATGC	1	NULL	Control	C	Denmark	Bracts	2016	1	49.19	65	3	fITS7F3_ITS4R1	3	WhEndo65	SPR705	GGACTCCT	S508	CTAAGCCT
R3BxWhEndo66	SIFkspk161	TGCGAGA	GTGARTCATCGAATCTTTG	AGGAGTCCTCCGCTTATTGATATGC	2	NULL	FHB-Symptoms	SI	Denmark	Bracts	2016	1	141.66	66	3	fITS7F3_ITS4R1	3	WhEndo66	SPR706	TAGGCATG	S508	CTAAGCCT
R3BxWhEndo67	NSIFkspk161	TGCGAGA	GTGARTCATCGAATCTTTG	AGGAGTCCTCCGCTTATTGATATGC	3	NULL	Symptomless	NSI	Denmark	Bracts	2016	1	52.49	67	3	fITS7F3_ITS4R1	3	WhEndo67	SPR707	CTCTCTAC	S508	CTAAGCCT
R3BxWhEndo68	CSvspk161	TGCGAGA	GTGARTCATCGAATCTTTG	AGGAGTCCTCCGCTTATTGATATGC	4	NULL	Control	C	Sweden	Bracts	2016	1	26.45	68	3	fITS7F3_ITS4R1	3	WhEndo68	SPR710	CGAGGCTG	S508	CTAAGCCT
R3BxWhEndo69	SISvspk161	TGCGAGA	GTGARTCATCGAATCTTTG	AGGAGTCCTCCGCTTATTGATATGC	5	NULL	FHB-Symptoms	SI	Sweden	Bracts	2016	1	89.79	69	3	fITS7F3_ITS4R1	3	WhEndo69	SPR711	AAGAGGCA	S508	CTAAGCCT
R3BxWhEndo70	NSISvspk161	TGCGAGA	GTGARTCATCGAATCTTTG	AGGAGTCCTCCGCTTATTGATATGC	6	NULL	Symptomless	NSI	Sweden	Bracts	2016	1	57.49	70	3	fITS7F3_ITS4R1	3	WhEndo70	SPR712	GTAGAGGA	S508	CTAAGCCT
R3BxWhEndo71	CFkker161	TGCGAGA	GTGARTCATCGAATCTTTG	AGGAGTCCTCCGCTTATTGATATGC	7	NULL	Control	C	Denmark	Kernel	2016	1	299.24	71	3	fITS7F3_ITS4R1	3	WhEndo71	SPR714	GCTCATGA	S508	CTAAGCCT
R3BxWhEndo72	SIFkker161	TGCGAGA	GTGARTCATCGAATCTTTG	AGGAGTCCTCCGCTTATTGATATGC	8	NULL	FHB-Symptoms	SI	Denmark	Kernel	2016	1	359.03	72	3	fITS7F3_ITS4R1	3	WhEndo72	SPR715	ATCTCAGG	S508	CTAAGCCT
R3BxWhEndo73	NSIFkker161	TGCGAGA	GTGARTCATCGAATCTTTG	AGGAGTCCTCCGCTTATTGATATGC	9	NULL	Symptomless	NSI	Denmark	Kernel	2016	1	219.79	73	3	fITS7F3_ITS4R1	3	WhEndo73	SPR701	TAAGGCGA	S510	CGTCTAAT
R3BxWhEndo74	CSvker161	TGCGAGA	GTGARTCATCGAATCTTTG	AGGAGTCCTCCGCTTATTGATATGC	10	NULL	Control	C	Sweden	Kernel	2016	1	337.34	74	3	fITS7F3_ITS4R1	3	WhEndo74	SPR702	CGTACTAG	S510	CGTCTAAT
R3BxWhEndo75	SISvker161	TGCGAGA	GTGARTCATCGAATCTTTG	AGGAGTCCTCCGCTTATTGATATGC	11	NULL	FHB-Symptoms	SI	Sweden	Kernel	2016	1	145.11	75	3	fITS7F3_ITS4R1	3	WhEndo75	SPR703	AGGCAGAA	S510	CGTCTAAT
R3BxWhEndo76	NSISvker161	TGCGAGA	GTGARTCATCGAATCTTTG	AGGAGTCCTCCGCTTATTGATATGC	12	NULL	Symptomless	NSI	Sweden	Kernel	2016	1	186.42	76	3	fITS7F3_ITS4R1	3	WhEndo76	SPR704	TCCTGAGC	S510	CGTCTAAT
R3BxWhEndo77	CFkspk162	TGCGAGA	GTGARTCATCGAATCTTTG	AGGAGTCCTCCGCTTATTGATATGC	13	NULL	Control	C	Denmark	Bracts	2016	2	106.2	77	3	fITS7F3_ITS4R1	3	WhEndo77	SPR705	GGACTCCT	S510	CGTCTAAT
R3BxWhEndo78	SIFkspk162	TGCGAGA	GTGARTCATCGAATCTTTG	AGGAGTCCTCCGCTTATTGATATGC	14	NULL	FHB-Symptoms	SI	Denmark	Bracts	2016	2	41.07	78	3	fITS7F3_ITS4R1	3	WhEndo78	SPR706	TAGGCATG	S510	CGTCTAAT
R3BxWhEndo79	NSIFkspk162	TGCGAGA	GTGARTCATCGAATCTTTG	AGGAGTCCTCCGCTTATTGATATGC	15	NULL	Symptomless	NSI	Denmark	Bracts	2016	2	147.47	79	3	fITS7F3_ITS4R1	3	WhEndo79	SPR707	CTCTCTAC	S510	CGTCTAAT
R3BxWhEndo80	CSvspk162	TGCGAGA	GTGARTCATCGAATCTTTG	AGGAGTCCTCCGCTTATTGATATGC	16	NULL	Control	C	Sweden	Bracts	2016	2	146.57	80	3	fITS7F3_ITS4R1	3	WhEndo80	SPR710	CGAGGCTG	S510	CGTCTAAT
R3BxWhEndo81	SISvspk162	TGCGAGA	GTGARTCATCGAATCTTTG	AGGAGTCCTCCGCTTATTGATATGC	17	NULL	FHB-Symptoms	SI	Sweden	Bracts	2016	2	114.55	81	3	fITS7F3_ITS4R1	3	WhEndo81	SPR711	AAGAGGCA	S510	CGTCTAAT
R3BxWhEndo82	NSISvspk162	TGCGAGA	GTGARTCATCGAATCTTTG	AGGAGTCCTCCGCTTATTGATATGC	18	NULL	Symptomless	NSI	Sweden	Bracts	2016	2	149.73	82	3	fITS7F3_ITS4R1	3	WhEndo82	SPR712	GTAGAGGA	S510	CGTCTAAT
R3BxWhEndo83	CFkker162	TGCGAGA	GTGARTCATCGAATCTTTG	AGGAGTCCTCCGCTTATTGATATGC	19	NULL	Control	C	Denmark	Kernel	2016	2	311.24	83	3	fITS7F3_ITS4R1	3	WhEndo83	SPR714	GCTCATGA	S510	CGTCTAAT
R3BxWhEndo84	SIFkker162	TGCGAGA	GTGARTCATCGAATCTTTG	AGGAGTCCTCCGCTTATTGATATGC	20	NULL	FHB-Symptoms	SI	Denmark	Kernel	2016	2	180.31	84	3	fITS7F3_ITS4R1	3	WhEndo84	SPR715	ATCTCAGG	S510	CGTCTAAT
R3BxWhEndo85	NSIFkker162	TGCGAGA	GTGARTCATCGAATCTTTG	AGGAGTCCTCCGCTTATTGATATGC	21	NULL	Symptomless	NSI	Denmark	Kernel	2016	2	274.34	85	3	fITS7F3_ITS4R1	3	WhEndo85	SPR701	TAAGGCGA	S511	TCTCTCCG
R3BxWhEndo86	CSvker162	TGCGAGA	GTGARTCATCGAATCTTTG	AGGAGTCCTCCGCTTATTGATATGC	22	NULL	Control	C	Sweden	Kernel	2016	2	301.17	86	3	fITS7F3_ITS4R1	3	WhEndo86	SPR702	CGTACTAG	S511	TCTCTCCG
R3BxWhEndo87	SISvker162	TGCGAGA	GTGARTCATCGAATCTTTG	AGGAGTCCTCCGCTTATTGATATGC	23	NULL	FHB-Symptoms	SI	Sweden	Kernel	2016	2	307.4	87	3	fITS7F3_ITS4R1	3	WhEndo87	SPR703	AGGCAGAA	S511	TCTCTCCG
R3BxWhEndo88	NSISvker162	TGCGAGA	GTGARTCATCGAATCTTTG	AGGAGTCCTCCGCTTATTGATATGC	24	NULL	Symptomless	NSI	Sweden	Kernel	2016	2	214.2	88	3	fITS7F3_ITS4R1	3	WhEndo88	SPR704	TCCTGAGC	S511	TCTCTCCG
R3BxWhEndo89	CFkspk163	TGCGAGA	GTGARTCATCGAATCTTTG	AGGAGTCCTCCGCTTATTGATATGC	25	NULL	Control	C	Denmark	Bracts	2016	3	116.24	89	3	fITS7F3_ITS4R1	3	WhEndo89	SPR705	GGACTCCT	S511	TCTCTCCG
R3BxWhEndo90	SIFkspk163	TGCGAGA	GTGARTCATCGAATCTTTG	AGGAGTCCTCCGCTTATTGATATGC	26	NULL	FHB-Symptoms	SI	Denmark	Bracts	2016	3	60.09	90	3	fITS7F3_ITS4R1	3	WhEndo90	SPR706	TAGGCATG	S511	TCTCTCCG
R3BxWhEndo91	NSIFkspk163	TGCGAGA	GTGARTCATCGAATCTTTG	AGGAGTCCTCCGCTTATTGATATGC	27	NULL	Symptomless	NSI	Denmark	Bracts	2016	3	33.71	91	3	fITS7F3_ITS4R1	3	WhEndo91	SPR707	CTCTCTAC	S511	TCTCTCCG
R3BxWhEndo92	CSvspk163	TGCGAGA	GTGARTCATCGAATCTTTG	AGGAGTCCTCCGCTTATTGATATGC	28	NULL	Control	C	Sweden	Bracts	2016	3	69.33	92	3	fITS7F3_ITS4R1	3	WhEndo92	SPR710	CGAGGCTG	S511	TCTCTCCG
R3BxWhEndo93	SISvspk163	TGCGAGA	GTGARTCATCGAATCTTTG	AGGAGTCCTCCGCTTATTGATATGC	29	NULL	FHB-Symptoms	SI	Sweden	Bracts	2016	3	153.67	93	3	fITS7F3_ITS4R1	3	WhEndo93	SPR711	AAGAGGCA	S511	TCTCTCCG
R3BxWhEndo94	NSISvspk163	TGCGAGA	GTGARTCATCGAATCTTTG	AGGAGTCCTCCGCTTATTGATATGC	30	NULL	Symptomless	NSI	Sweden	Bracts	2016	3	52.68	94	3	fITS7F3_ITS4R1	3	WhEndo94	SPR712	GTAGAGGA	S511	TCTCTCCG
R3BxWhEndo95	CFkker163	TGCGAGA	GTGARTCATCGAATCTTTG	AGGAGTCCTCCGCTTATTGATATGC	31	NULL	Control	C	Denmark	Kernel	2016	3	125.04	95	3	fITS7F3_ITS4R1	3	WhEndo95	SPR714	GCTCATGA	S511	TCTCTCCG
R3BxWhEndo96	SIFkker163	TGCGAGA	GTGARTCATCGAATCTTTG	AGGAGTCCTCCGCTTATTGATATGC	32	NULL	FHB-Symptoms	SI	Denmark	Kernel	2016	3	260.71	96	3	fITS7F3_ITS4R1	3	WhEndo96	SPR715	ATCTCAGG	S511	TCTCTCCG
R4BxWhEndo1	NSIFkker163	GACATCCA	GTGARTCATCGAATCTTTG	AGGAGTCCTCCGCTTATTGATATGC	33	NULL	Symptomless	NSI	Denmark	Kernel	2016	3	209.71	1	4	fITS7F4_ITS4R1	3	WhEndo1	SPR701	TAAGGCGA	S502	CTCTCTAT
R4BxWhEndo2	CSvker163	GACATCCA	GTGARTCATCGAATCTTTG	AGGAGTCCTCCGCTTATTGATATGC	34	NULL	Control	C	Sweden	Kernel	2016	3	224.75	2	4	fITS7F4_ITS4R1	3	WhEndo2	SPR702	CGTACTAG	S502	CTCTCTAT
R4BxWhEndo3	SISvker163	GACATCCA	GTGARTCATCGAATCTTTG	AGGAGTCCTCCGCTTATTGATATGC	35	NULL	FHB-Symptoms	SI	Sweden	Kernel	2016	3	78.69	3	4	fITS7F4_ITS4R1	3	WhEndo3	SPR703	AGGCAGAA	S502	CTCTCTAT
R4BxWhEndo4	NSISvker163	GACATCCA	GTGARTCATCGAATCTTTG	AGGAGTCCTCCGCTTATTGATATGC	36	NULL	Symptomless	NSI	Sweden	Kernel	2016	3	195.53	4	4	fITS7F4_ITS4R1	3	WhEndo4	SPR704	TCCTGAGC	S502	CTCTCTAT
R4BxWhEndo5	CFkspk164	GACATCCA	GTGARTCATCGAATCTTTG	AGGAGTCCTCCGCTTATTGATATGC	37	NULL	Control	C	Denmark	Bracts	2016	4	54.77	5	4	fITS7F4_ITS4R1	3	WhEndo5	SPR705	GGACTCCT	S502	CTCTCTAT
R4BxWhEndo6	SIFkspk164	GACATCCA	GTGARTCATCGAATCTTTG	AGGAGTCCTCCGCTTATTGATATGC	38	NULL	FHB-Symptoms	SI	Denmark	Bracts	2016	4	68.56	6	4	fITS7F4_ITS4R1	3	WhEndo6	SPR706	TAGGCATG	S502	CTCTCTAT
R4BxWhEndo7	NSIFkspk164	GACATCCA	GTGARTCATCGAATCTTTG	AGGAGTCCTCCGCTTATTGATATGC	39	NULL	Symptomless	NSI	Denmark	Bracts	2016	4	51.33	7	4	fITS7F4_ITS4R1	3	WhEndo7	SPR707	CTCTCTAC	S502	CTCTCTAT
R4BxWhEndo8	CSvspk164	GACATCCA	GTGARTCATCGAATCTTTG	AGGAGTCCTCCGCTTATTGATATGC	40	NULL	Control	C	Sweden	Bracts	2016	4	166.27	8	4	fITS7F4_ITS4R1	3	WhEndo8	SPR710	CGAGGCTG	S502	CTCTCTAT
R4BxWhEndo9	SISvspk164	GACATCCA	GTGARTCATCGAATCTTTG	AGGAGTCCTCCGCTTATTGATATGC	41	NULL	FHB-Symptoms	SI	Sweden	Bracts	2016	4	89.79	9	4	fITS7F4_ITS4R1	3	WhEndo9	SPR711	AAGAGGCA	S502	CTCTCTAT
R4BxWhEndo10	NSISvspk164	GACATCCA	GTGARTCATCGAATCTTTG	AGGAGTCCTCCGCTTATTGATATGC	42	NULL	Symptomless	NSI	Sweden	Bracts	2016	4	39.53	10	4	fITS7F4_ITS4R1	3	WhEndo10	SPR712	GTAGAGGA	S502	CTCTCTAT
R4BxWhEndo11	CFkker164	GACATCCA	GTGARTCATCGAATCTTTG	AGGAGTCCTCCGCTTATTGATATGC	43	NULL	Control	C	Denmark	Kernel	2016	4	295	11	4	fITS7F4_ITS4R1	3	WhEndo11	SPR714	GCTCATGA	S502	CTCTCTAT
R4BxWhEndo12	SIFkker164	GACATCCA	GTGARTCATCGAATCTTTG	AGGAGTCCTCCGCTTATTGATATGC	44	NULL	FHB-Symptoms	SI	Denmark	Kernel	2016	4	269.11	12	4	fITS7F4_ITS4R1	3	WhEndo12	SPR715	ATCTCAGG	S502	CTCTCTAT
R4BxWhEndo13	NSIFkker164	GACATCCA	GTGARTCATCGAATCTTTG	AGGAGTCCTCCGCTTATTGATATGC	45	NULL	Symptomless	NSI	Denmark	Kernel	2016	4	360.47	13	4	fITS7F4_ITS4R1	3	WhEndo13	SPR701	TAAGGCGA	S503	TATCCTCT
R4BxWhEndo14	CSvker164	GACATCCA	GTGARTCATCGAATCTTTG	AGGAGTCCTCCGCTTATTGATATGC	46	NULL	Control	C	Sweden	Kernel	2016	4	89.92	14	4	fITS7F4_ITS4R1	3	WhEndo14	SPR702	CGTACTAG	S503	TATCCTCT
R4BxWhEndo15	SISvker164	GACATCCA	GTGARTCATCGAATCTTTG	AGGAGTCCTCCGCTTATTGATATGC	47	NULL	FHB-Symptoms	SI	Sweden	Kernel	2016	4	152.52	15	4	fITS7F4_ITS4R1	3	WhEndo15	SPR703	AGGCAGAA	S503	TATCCTCT
R4BxWhEndo16	NSISvker164	GACATCCA	GTGARTCATCGAATCTTTG	AGGAGTCCTCCGCTTATTGATATGC	48	NULL	Symptomless	NSI	Sweden	Kernel	2016	4	152.81	16	4	fITS7F4_ITS4R1	3	WhEndo16	SPR704	TCCTGAGC	S503	TATCCTCT
R4BxWhEndo17	C1Fkspk171	GACATCCA	GTGARTCATCGAATCTTTG	AGGAGTCCTCCGCTTATTGATATGC	49	Pre-Anthesis	NULL	C1	Denmark	Bracts	2017	1	262.79	17	4	fITS7F4_ITS4R1	3	WhEndo17	SPR705	GGACTCCT	S503	TATCCTCT
R4BxWhEndo18	C2Fkspk171	GACATCCA	GTGARTCATCGAATCTTTG	AGGAGTCCTCCGCTTATTGATATGC	50	Ripening	Control	C2	Denmark	Bracts	2017	1	41.85	18	4	fITS7F4_ITS4R1	3	WhEndo18	SPR706	TAGGCATG	S503	TATCCTCT
R4BxWhEndo19	IFkspk171	GACATCCA	GTGARTCATCGAATCTTTG	AGGAGTCCTCCGCTTATTGATATGC	51	NULL	NULL	I	Denmark	Bracts	2017	1	245.7	19	4	fITS7F4_ITS4R1	3	WhEndo19	SPR707	CTCTCTAC	S503	TATCCTCT
R4BxWhEndo20	SIFkspk171	GACATCCA	GTGARTCATCGAATCTTTG	AGGAGTCCTCCGCTTATTGATATGC	52	NULL	FHB-Symptoms	SI	Denmark	Bracts	2017	1	32.38	20	4	fITS7F4_ITS4R1	3	WhEndo20	SPR710	CGAGGCTG	S503	TATCCTCT
R4BxWhEndo21	NSIFkspk171	GACATCCA	GTGARTCATCGAATCTTTG	AGGAGTCCTCCGCTTATTGATATGC	53	NULL	Symptomless	NSI	Denmark	Bracts	2017	1	60.9	21	4	fITS7F4_ITS4R1	3	WhEndo21	SPR711	AAGAGGCA	S503	TATCCTCT
R4BxWhEndo22	C1Svspk171	GACATCCA	GTGARTCATCGAATCTTTG	AGGAGTCCTCCGCTTATTGATATGC	54	Pre-Anthesis	NULL	C1	Sweden	Bracts	2017	1	139.97	22	4	fITS7F4_ITS4R1	3	WhEndo22	SPR712	GTAGAGGA	S503	TATCCTCT
R4BxWhEndo23	C2Svspk171	GACATCCA	GTGARTCATCGAATCTTTG	AGGAGTCCTCCGCTTATTGATATGC	55	Ripening	Control	C2	Sweden	Bracts	2017	1	67.8	23	4	fITS7F4_ITS4R1	3	WhEndo23	SPR714	GCTCATGA	S503	TATCCTCT
R4BxWhEndo24	ISvspk171	GACATCCA	GTGARTCATCGAATCTTTG	AGGAGTCCTCCGCTTATTGATATGC	56	NULL	NULL	I	Sweden	Bracts	2017	1	236.62	24	4	fITS7F4_ITS4R1	3	WhEndo24	SPR715	ATCTCAGG	S503	TATCCTCT
R4BxWhEndo25	SISvspk171	GACATCCA	GTGARTCATCGAATCTTTG	AGGAGTCCTCCGCTTATTGATATGC	57	NULL	FHB-Symptoms	SI	Sweden	Bracts	2017	1	11.04	25	4	fITS7F4_ITS4R1	3	WhEndo25	SPR701	TAAGGCGA	S505	GTAAGGAG
R4BxWhEndo26	NSISvspk171	GACATCCA	GTGARTCATCGAATCTTTG	AGGAGTCCTCCGCTTATTGATATGC	58	NULL	Symptomless	NSI	Sweden	Bracts	2017	1	77.34	26	4	fITS7F4_ITS4R1	3	WhEndo26	SPR702	CGTACTAG	S505	GTAAGGAG
R4BxWhEndo27	C2Fkker171	GACATCCA	GTGARTCATCGAATCTTTG	AGGAGTCCTCCGCTTATTGATATGC	59	Ripening	Control	C2	Denmark	Kernel	2017	1	192.9	27	4	fITS7F4_ITS4R1	3	WhEndo27	SPR703	AGGCAGAA	S505	GTAAGGAG
R4BxWhEndo28	SIFkker171	GACATCCA	GTGARTCATCGAATCTTTG	AGGAGTCCTCCGCTTATTGATATGC	60	NULL	FHB-Symptoms	SI	Denmark	Kernel	2017	1	164.55	28	4	fITS7F4_ITS4R1	3	WhEndo28	SPR704	TCCTGAGC	S505	GTAAGGAG
R4BxWhEndo29	NSIFkker171	GACATCCA	GTGARTCATCGAATCTTTG	AGGAGTCCTCCGCTTATTGATATGC	61	NULL	Symptomless	NSI	Denmark	Kernel	2017	1	214.29	29	4	fITS7F4_ITS4R1	3	WhEndo29	SPR705	GGACTCCT	S505	GTAAGGAG
R4BxWhEndo30	C2Svker171	GACATCCA	GTGARTCATCGAATCTTTG	AGGAGTCCTCCGCTTATTGATATGC	62	Ripening	Control	C2	Sweden	Kernel	2017	1	235.26	30	4	fITS7F4_ITS4R1	3	WhEndo30	SPR706	TAGGCATG	S505	GTAAGGAG
R4BxWhEndo31	SISvker171	GACATCCA	GTGARTCATCGAATCTTTG	AGGAGTCCTCCGCTTATTGATATGC	63	NULL	FHB-Symptoms	SI	Sweden	Kernel	2017	1	90.08	31	4	fITS7F4_ITS4R1	3	WhEndo31	SPR707	CTCTCTAC	S505	GTAAGGAG
R4BxWhEndo32	NSISvker171	GACATCCA	GTGARTCATCGAATCTTTG	AGGAGTCCTCCGCTTATTGATATGC	64	NULL	Symptomless	NSI	Sweden	Kernel	2017	1	326.25	32	4	fITS7F4_ITS4R1	3	WhEndo32	SPR710	CGAGGCTG	S505	GTAAGGAG
R4BxWhEndo33	C1Fkspk172	GACATCCA	GTGARTCATCGAATCTTTG	AGGAGTCCTCCGCTTATTGATATGC	65	Pre-Anthesis	NULL	C1	Denmark	Bracts	2017	2	307.31	33	4	fITS7F4_ITS4R1	3	WhEndo33	SPR711	AAGAGGCA	S505	GTAAGGAG
R4BxWhEndo34	C2Fkspk172	GACATCCA	GTGARTCATCGAATCTTTG	AGGAGTCCTCCGCTTATTGATATGC	66	Ripening	Control	C2	Denmark	Bracts	2017	2	41.85	34	4	fITS7F4_ITS4R1	3	WhEndo34	SPR712	GTAGAGGA	S505	GTAAGGAG
R4BxWhEndo35	IFkspk172	GACATCCA	GTGARTCATCGAATCTTTG	AGGAGTCCTCCGCTTATTGATATGC	67	NULL	NULL	I	Denmark	Bracts	2017	2	288.67	35	4	fITS7F4_ITS4R1	3	WhEndo35	SPR714	GCTCATGA	S505	GTAAGGAG
R4BxWhEndo36	SIFkspk172	GACATCCA	GTGARTCATCGAATCTTTG	AGGAGTCCTCCGCTTATTGATATGC	68	NULL	FHB-Symptoms	SI	Denmark	Bracts	2017	2	35.1	36	4	fITS7F4_ITS4R1	3	WhEndo36	SPR715	ATCTCAGG	S505	GTAAGGAG
R4BxWhEndo37	NSIFkspk172	GACATCCA	GTGARTCATCGAATCTTTG	AGGAGTCCTCCGCTTATTGATATGC	69	NULL	Symptomless	NSI	Denmark	Bracts	2017	2	30.52	37	4	fITS7F4_ITS4R1	3	WhEndo37	SPR701	TAAGGCGA	S506	ACTGCATA
R4BxWhEndo38	C1Svspk172	GACATCCA	GTGARTCATCGAATCTTTG	AGGAGTCCTCCGCTTATTGATATGC	70	Pre-Anthesis	NULL	C1	Sweden	Bracts	2017	2	787.91	38	4	fITS7F4_ITS4R1	3	WhEndo38	SPR702	CGTACTAG	S506	ACTGCATA
R4BxWhEndo39	C2Svspk172	GACATCCA	GTGARTCATCGAATCTTTG	AGGAGTCCTCCGCTTATTGATATGC	71	Ripening	Control	C2	Sweden	Bracts	2017	2	70.75	39	4	fITS7F4_ITS4R1	3	WhEndo39	SPR703	AGGCAGAA	S506	ACTGCATA
R4BxWhEndo40	ISvspk172	GACATCCA	GTGARTCATCGAATCTTTG	AGGAGTCCTCCGCTTATTGATATGC	72	NULL	NULL	I	Sweden	Bracts	2017	2	519.39	40	4	fITS7F4_ITS4R1	3	WhEndo40	SPR704	TCCTGAGC	S506	ACTGCATA
R4BxWhEndo41	SISvspk172	GACATCCA	GTGARTCATCGAATCTTTG	AGGAGTCCTCCGCTTATTGATATGC	73	NULL	FHB-Symptoms	SI	Sweden	Bracts	2017	2	66.72	41	4	fITS7F4_ITS4R1	3	WhEndo41	SPR705	GGACTCCT	S506	ACTGCATA
R4BxWhEndo42	NSISvspk172	GACATCCA	GTGARTCATCGAATCTTTG	AGGAGTCCTCCGCTTATTGATATGC	74	NULL	Symptomless	NSI	Sweden	Bracts	2017	2	37.72	42	4	fITS7F4_ITS4R1	3	WhEndo42	SPR706	TAGGCATG	S506	ACTGCATA
R4BxWhEndo43	C2Fkker172	GACATCCA	GTGARTCATCGAATCTTTG	AGGAGTCCTCCGCTTATTGATATGC	75	Ripening	Control	C2	Denmark	Kernel	2017	2	529.73	43	4	fITS7F4_ITS4R1	3	WhEndo43	SPR707	CTCTCTAC	S506	ACTGCATA
R4BxWhEndo44	SIFkker172	GACATCCA	GTGARTCATCGAATCTTTG	AGGAGTCCTCCGCTTATTGATATGC	76	NULL	FHB-Symptoms	SI	Denmark	Kernel	2017	2	324.61	44	4	fITS7F4_ITS4R1	3	WhEndo44	SPR710	CGAGGCTG	S506	ACTGCATA
R4BxWhEndo45	NSIFkker172	GACATCCA	GTGARTCATCGAATCTTTG	AGGAGTCCTCCGCTTATTGATATGC	77	NULL	Symptomless	NSI	Denmark	Kernel	2017	2	309.26	45	4	fITS7F4_ITS4R1	3	WhEndo45	SPR711	AAGAGGCA	S506	ACTGCATA
R4BxWhEndo46	C2Svker172	GACATCCA	GTGARTCATCGAATCTTTG	AGGAGTCCTCCGCTTATTGATATGC	78	Ripening	Control	C2	Sweden	Kernel	2017	2	113.21	46	4	fITS7F4_ITS4R1	3	WhEndo46	SPR712	GTAGAGGA	S506	ACTGCATA
R4BxWhEndo47	SISvker172	GACATCCA	GTGARTCATCGAATCTTTG	AGGAGTCCTCCGCTTATTGATATGC	79	NULL	FHB-Symptoms	SI	Sweden	Kernel	2017	2	67.23	47	4	fITS7F4_ITS4R1	3	WhEndo47	SPR714	GCTCATGA	S506	ACTGCATA
R4BxWhEndo48	NSISvker172	GACATCCA	GTGARTCATCGAATCTTTG	AGGAGTCCTCCGCTTATTGATATGC	80	NULL	Symptomless	NSI	Sweden	Kernel	2017	2	318.74	48	4	fITS7F4_ITS4R1	3	WhEndo48	SPR715	ATCTCAGG	S506	ACTGCATA
R4BxWhEndo49	C1Fkspk173	GACATCCA	GTGARTCATCGAATCTTTG	AGGAGTCCTCCGCTTATTGATATGC	81	Pre-Anthesis	NULL	C1	Denmark	Bracts	2017	3	334.29	49	4	fITS7F4_ITS4R1	3	WhEndo49	SPR701	TAAGGCGA	S507	AAGGAGTA
R4BxWhEndo50	C2Fkspk173	GACATCCA	GTGARTCATCGAATCTTTG	AGGAGTCCTCCGCTTATTGATATGC	82	Ripening	Control	C2	Denmark	Bracts	2017	3	34.03	50	4	fITS7F4_ITS4R1	3	WhEndo50	SPR702	CGTACTAG	S507	AAGGAGTA
R4BxWhEndo51	IFkspk173	GACATCCA	GTGARTCATCGAATCTTTG	AGGAGTCCTCCGCTTATTGATATGC	83	NULL	NULL	I	Denmark	Bracts	2017	3	227.85	51	4	fITS7F4_ITS4R1	3	WhEndo51	SPR703	AGGCAGAA	S507	AAGGAGTA
R4BxWhEndo52	SIFkspk173	GACATCCA	GTGARTCATCGAATCTTTG	AGGAGTCCTCCGCTTATTGATATGC	84	NULL	FHB-Symptoms	SI	Denmark	Bracts	2017	3	26.22	52	4	fITS7F4_ITS4R1	3	WhEndo52	SPR704	TCCTGAGC	S507	AAGGAGTA
R4BxWhEndo53	NSIFkspk173	GACATCCA	GTGARTCATCGAATCTTTG	AGGAGTCCTCCGCTTATTGATATGC	85	NULL	Symptomless	NSI	Denmark	Bracts	2017	3	10.26	53	4	fITS7F4_ITS4R1	3	WhEndo53	SPR705	GGACTCCT	S507	AAGGAGTA
R4BxWhEndo54	C1Svspk173	GACATCCA	GTGARTCATCGAATCTTTG	AGGAGTCCTCCGCTTATTGATATGC	86	Pre-Anthesis	NULL	C1	Sweden	Bracts	2017	3	260.78	54	4	fITS7F4_ITS4R1	3	WhEndo54	SPR706	TAGGCATG	S507	AAGGAGTA
R4BxWhEndo55	C2Svspk173	GACATCCA	GTGARTCATCGAATCTTTG	AGGAGTCCTCCGCTTATTGATATGC	87	Ripening	Control	C2	Sweden	Bracts	2017	3	41.99	55	4	fITS7F4_ITS4R1	3	WhEndo55	SPR707	CTCTCTAC	S507	AAGGAGTA
R4BxWhEndo56	ISvspk173	GACATCCA	GTGARTCATCGAATCTTTG	AGGAGTCCTCCGCTTATTGATATGC	88	NULL	NULL	I	Sweden	Bracts	2017	3	316.92	56	4	fITS7F4_ITS4R1	3	WhEndo56	SPR710	CGAGGCTG	S507	AAGGAGTA
R4BxWhEndo57	SISvspk173	GACATCCA	GTGARTCATCGAATCTTTG	AGGAGTCCTCCGCTTATTGATATGC	89	NULL	FHB-Symptoms	SI	Sweden	Bracts	2017	3	11.36	57	4	fITS7F4_ITS4R1	3	WhEndo57	SPR711	AAGAGGCA	S507	AAGGAGTA
R4BxWhEndo58	NSISvspk173	GACATCCA	GTGARTCATCGAATCTTTG	AGGAGTCCTCCGCTTATTGATATGC	90	NULL	Symptomless	NSI	Sweden	Bracts	2017	3	49.75	58	4	fITS7F4_ITS4R1	3	WhEndo58	SPR712	GTAGAGGA	S507	AAGGAGTA
R4BxWhEndo59	C2Fkker173	GACATCCA	GTGARTCATCGAATCTTTG	AGGAGTCCTCCGCTTATTGATATGC	91	Ripening	Control	C2	Denmark	Kernel	2017	3	166.57	59	4	fITS7F4_ITS4R1	3	WhEndo59	SPR714	GCTCATGA	S507	AAGGAGTA
R4BxWhEndo60	SIFkker173	GACATCCA	GTGARTCATCGAATCTTTG	AGGAGTCCTCCGCTTATTGATATGC	92	NULL	FHB-Symptoms	SI	Denmark	Kernel	2017	3	136.51	60	4	fITS7F4_ITS4R1	3	WhEndo60	SPR715	ATCTCAGG	S507	AAGGAGTA
R4BxWhEndo61	NSIFkker173	GACATCCA	GTGARTCATCGAATCTTTG	AGGAGTCCTCCGCTTATTGATATGC	93	NULL	Symptomless	NSI	Denmark	Kernel	2017	3	227.41	61	4	fITS7F4_ITS4R1	3	WhEndo61	SPR701	TAAGGCGA	S508	CTAAGCCT
R4BxWhEndo62	C2Svker173	GACATCCA	GTGARTCATCGAATCTTTG	AGGAGTCCTCCGCTTATTGATATGC	94	Ripening	Control	C2	Sweden	Kernel	2017	3	138.19	62	4	fITS7F4_ITS4R1	3	WhEndo62	SPR702	CGTACTAG	S508	CTAAGCCT
R4BxWhEndo63	SISvker173	GACATCCA	GTGARTCATCGAATCTTTG	AGGAGTCCTCCGCTTATTGATATGC	95	NULL	FHB-Symptoms	SI	Sweden	Kernel	2017	3	82.76	63	4	fITS7F4_ITS4R1	3	WhEndo63	SPR703	AGGCAGAA	S508	CTAAGCCT
R4BxWhEndo64	NSISvker173	GACATCCA	GTGARTCATCGAATCTTTG	AGGAGTCCTCCGCTTATTGATATGC	96	NULL	Symptomless	NSI	Sweden	Kernel	2017	3	212.74	64	4	fITS7F4_ITS4R1	3	WhEndo64	SPR704	TCCTGAGC	S508	CTAAGCCT
R4BxWhEndo65	C1Fkspk174	GACATCCA	GTGARTCATCGAATCTTTG	AGGAGTCCTCCGCTTATTGATATGC	97	Pre-Anthesis	NULL	C1	Denmark	Bracts	2017	4	223.92	65	4	fITS7F4_ITS4R1	3	WhEndo65	SPR705	GGACTCCT	S508	CTAAGCCT
R4BxWhEndo66	C2Fkspk174	GACATCCA	GTGARTCATCGAATCTTTG	AGGAGTCCTCCGCTTATTGATATGC	98	Ripening	Control	C2	Denmark	Bracts	2017	4	30.03	66	4	fITS7F4_ITS4R1	3	WhEndo66	SPR706	TAGGCATG	S508	CTAAGCCT
R4BxWhEndo67	IFkspk174	GACATCCA	GTGARTCATCGAATCTTTG	AGGAGTCCTCCGCTTATTGATATGC	99	NULL	NULL	I	Denmark	Bracts	2017	4	235.79	67	4	fITS7F4_ITS4R1	3	WhEndo67	SPR707	CTCTCTAC	S508	CTAAGCCT
R4BxWhEndo68	SIFkspk174	GACATCCA	GTGARTCATCGAATCTTTG	AGGAGTCCTCCGCTTATTGATATGC	100	NULL	FHB-Symptoms	SI	Denmark	Bracts	2017	4	59.89	68	4	fITS7F4_ITS4R1	3	WhEndo68	SPR710	CGAGGCTG	S508	CTAAGCCT
R4BxWhEndo69	NSIFkspk174	GACATCCA	GTGARTCATCGAATCTTTG	AGGAGTCCTCCGCTTATTGATATGC	101	NULL	Symptomless	NSI	Denmark	Bracts	2017	4	46.22	69	4	fITS7F4_ITS4R1	3	WhEndo69	SPR711	AAGAGGCA	S508	CTAAGCCT
R4BxWhEndo70	C1Svspk174	GACATCCA	GTGARTCATCGAATCTTTG	AGGAGTCCTCCGCTTATTGATATGC	102	Pre-Anthesis	NULL	C1	Sweden	Bracts	2017	4	254.04	70	4	fITS7F4_ITS4R1	3	WhEndo70	SPR712	GTAGAGGA	S508	CTAAGCCT
R4BxWhEndo71	C2Svspk174	GACATCCA	GTGARTCATCGAATCTTTG	AGGAGTCCTCCGCTTATTGATATGC	103	Ripening	Control	C2	Sweden	Bracts	2017	4	77.36	71	4	fITS7F4_ITS4R1	3	WhEndo71	SPR714	GCTCATGA	S508	CTAAGCCT
R4BxWhEndo72	ISvspk174	GACATCCA	GTGARTCATCGAATCTTTG	AGGAGTCCTCCGCTTATTGATATGC	104	NULL	NULL	I	Sweden	Bracts	2017	4	219.74	72	4	fITS7F4_ITS4R1	3	WhEndo72	SPR715	ATCTCAGG	S508	CTAAGCCT
R4BxWhEndo73	SISvspk174	GACATCCA	GTGARTCATCGAATCTTTG	AGGAGTCCTCCGCTTATTGATATGC	105	NULL	FHB-Symptoms	SI	Sweden	Bracts	2017	4	26.99	73	4	fITS7F4_ITS4R1	3	WhEndo73	SPR701	TAAGGCGA	S510	CGTCTAAT
R4BxWhEndo74	NSISvspk174	GACATCCA	GTGARTCATCGAATCTTTG	AGGAGTCCTCCGCTTATTGATATGC	106	NULL	Symptomless	NSI	Sweden	Bracts	2017	4	94.22	74	4	fITS7F4_ITS4R1	3	WhEndo74	SPR702	CGTACTAG	S510	CGTCTAAT
R4BxWhEndo75	C2Fkker174	GACATCCA	GTGARTCATCGAATCTTTG	AGGAGTCCTCCGCTTATTGATATGC	107	Ripening	Control	C2	Denmark	Kernel	2017	4	225.52	75	4	fITS7F4_ITS4R1	3	WhEndo75	SPR703	AGGCAGAA	S510	CGTCTAAT
R4BxWhEndo76	SIFkker174	GACATCCA	GTGARTCATCGAATCTTTG	AGGAGTCCTCCGCTTATTGATATGC	108	NULL	FHB-Symptoms	SI	Denmark	Kernel	2017	4	141.12	76	4	fITS7F4_ITS4R1	3	WhEndo76	SPR704	TCCTGAGC	S510	CGTCTAAT
R4BxWhEndo77	NSIFkker174	GACATCCA	GTGARTCATCGAATCTTTG	AGGAGTCCTCCGCTTATTGATATGC	109	NULL	Symptomless	NSI	Denmark	Kernel	2017	4	198.89	77	4	fITS7F4_ITS4R1	3	WhEndo77	SPR705	GGACTCCT	S510	CGTCTAAT
R4BxWhEndo78	C2Svker174	GACATCCA	GTGARTCATCGAATCTTTG	AGGAGTCCTCCGCTTATTGATATGC	110	Ripening	Control	C2	Sweden	Kernel	2017	4	192.68	78	4	fITS7F4_ITS4R1	3	WhEndo78	SPR706	TAGGCATG	S510	CGTCTAAT
R4BxWhEndo79	SISvker174	GACATCCA	GTGARTCATCGAATCTTTG	AGGAGTCCTCCGCTTATTGATATGC	111	NULL	FHB-Symptoms	SI	Sweden	Kernel	2017	4	129.89	79	4	fITS7F4_ITS4R1	3	WhEndo79	SPR707	CTCTCTAC	S510	CGTCTAAT
R4BxWhEndo80	NSISvker174	GACATCCA	GTGARTCATCGAATCTTTG	AGGAGTCCTCCGCTTATTGATATGC	112	NULL	Symptomless	NSI	Sweden	Kernel	2017	4	139.7	80	4	fITS7F4_ITS4R1	3	WhEndo80	SPR710	CGAGGCTG	S510	CGTCTAAT
R4BxWhEndo81	C1Fkspk175	GACATCCA	GTGARTCATCGAATCTTTG	AGGAGTCCTCCGCTTATTGATATGC	113	Pre-Anthesis	NULL	C1	Denmark	Bracts	2017	5	284.59	81	4	fITS7F4_ITS4R1	3	WhEndo81	SPR711	AAGAGGCA	S510	CGTCTAAT
R4BxWhEndo82	C2Fkspk175	GACATCCA	GTGARTCATCGAATCTTTG	AGGAGTCCTCCGCTTATTGATATGC	114	Ripening	Control	C2	Denmark	Bracts	2017	5	32.21	82	4	fITS7F4_ITS4R1	3	WhEndo82	SPR712	GTAGAGGA	S510	CGTCTAAT
R4BxWhEndo83	IFkspk175	GACATCCA	GTGARTCATCGAATCTTTG	AGGAGTCCTCCGCTTATTGATATGC	115	NULL	NULL	I	Denmark	Bracts	2017	5	318.26	83	4	fITS7F4_ITS4R1	3	WhEndo83	SPR714	GCTCATGA	S510	CGTCTAAT
R4BxWhEndo84	SIFkspk175	GACATCCA	GTGARTCATCGAATCTTTG	AGGAGTCCTCCGCTTATTGATATGC	116	NULL	FHB-Symptoms	SI	Denmark	Bracts	2017	5	35.58	84	4	fITS7F4_ITS4R1	3	WhEndo84	SPR715	ATCTCAGG	S510	CGTCTAAT
R4BxWhEndo85	NSIFkspk175	GACATCCA	GTGARTCATCGAATCTTTG	AGGAGTCCTCCGCTTATTGATATGC	117	NULL	Symptomless	NSI	Denmark	Bracts	2017	5	33.47	85	4	fITS7F4_ITS4R1	3	WhEndo85	SPR701	TAAGGCGA	S511	TCTCTCCG
R4BxWhEndo86	C1Svspk175	GACATCCA	GTGARTCATCGAATCTTTG	AGGAGTCCTCCGCTTATTGATATGC	118	Pre-Anthesis	NULL	C1	Sweden	Bracts	2017	5	246.74	86	4	fITS7F4_ITS4R1	3	WhEndo86	SPR702	CGTACTAG	S511	TCTCTCCG
R4BxWhEndo87	C2Svspk175	GACATCCA	GTGARTCATCGAATCTTTG	AGGAGTCCTCCGCTTATTGATATGC	119	Ripening	Control	C2	Sweden	Bracts	2017	5	34	87	4	fITS7F4_ITS4R1	3	WhEndo87	SPR703	AGGCAGAA	S511	TCTCTCCG
R4BxWhEndo88	ISvspk175	GACATCCA	GTGARTCATCGAATCTTTG	AGGAGTCCTCCGCTTATTGATATGC	120	NULL	NULL	I	Sweden	Bracts	2017	5	444.79	88	4	fITS7F4_ITS4R1	3	WhEndo88	SPR704	TCCTGAGC	S511	TCTCTCCG
R4BxWhEndo89	SISvspk175	GACATCCA	GTGARTCATCGAATCTTTG	AGGAGTCCTCCGCTTATTGATATGC	121	NULL	FHB-Symptoms	SI	Sweden	Bracts	2017	5	30.9	89	4	fITS7F4_ITS4R1	3	WhEndo89	SPR705	GGACTCCT	S511	TCTCTCCG
R4BxWhEndo90	NSISvspk175	GACATCCA	GTGARTCATCGAATCTTTG	AGGAGTCCTCCGCTTATTGATATGC	122	NULL	Symptomless	NSI	Sweden	Bracts	2017	5	56.16	90	4	fITS7F4_ITS4R1	3	WhEndo90	SPR706	TAGGCATG	S511	TCTCTCCG
R4BxWhEndo91	C2Fkker175	GACATCCA	GTGARTCATCGAATCTTTG	AGGAGTCCTCCGCTTATTGATATGC	123	Ripening	Control	C2	Denmark	Kernel	2017	5	196.66	91	4	fITS7F4_ITS4R1	3	WhEndo91	SPR707	CTCTCTAC	S511	TCTCTCCG
R4BxWhEndo92	SIFkker175	GACATCCA	GTGARTCATCGAATCTTTG	AGGAGTCCTCCGCTTATTGATATGC	124	NULL	FHB-Symptoms	SI	Denmark	Kernel	2017	5	241.1	92	4	fITS7F4_ITS4R1	3	WhEndo92	SPR710	CGAGGCTG	S511	TCTCTCCG
R4BxWhEndo93	NSIFkker175	GACATCCA	GTGARTCATCGAATCTTTG	AGGAGTCCTCCGCTTATTGATATGC	125	NULL	Symptomless	NSI	Denmark	Kernel	2017	5	393.05	93	4	fITS7F4_ITS4R1	3	WhEndo93	SPR711	AAGAGGCA	S511	TCTCTCCG
R4BxWhEndo94	C2Svker175	GACATCCA	GTGARTCATCGAATCTTTG	AGGAGTCCTCCGCTTATTGATATGC	126	Ripening	Control	C2	Sweden	Kernel	2017	5	318.07	94	4	fITS7F4_ITS4R1	3	WhEndo94	SPR712	GTAGAGGA	S511	TCTCTCCG
R4BxWhEndo95	SISvker175	GACATCCA	GTGARTCATCGAATCTTTG	AGGAGTCCTCCGCTTATTGATATGC	127	NULL	FHB-Symptoms	SI	Sweden	Kernel	2017	5	96.28	95	4	fITS7F4_ITS4R1	3	WhEndo95	SPR714	GCTCATGA	S511	TCTCTCCG
R4BxWhEndo96	NSISvker175	GACATCCA	GTGARTCATCGAATCTTTG	AGGAGTCCTCCGCTTATTGATATGC	128	NULL	Symptomless	NSI	Sweden	Kernel	2017	5	329.08	96	4	fITS7F4_ITS4R1	3	WhEndo96	SPR715	ATCTCAGG	S511	TCTCTCCG

## Sheet: Bioinformatic analysis
Supplementary Table 3. Number of reads during the bioinformatic analysis
Pipeline step	Number of reads reads	Number of OTUs
Joining pair ends	9464008
After removing short reads <200, barcode, forward and reverse primer mismatches	9094506
After chimera, ITS extraction, clustering, and removing singletons	9070932	512a
After removing unassigned OTUs and taking only Fungal OTUs	8216141	416
Non-fungal reads	854791 (9.5%)
aAfter ITS extraction and clustering, our 512 OTUs of ITS2 region length have 170 bp (± 33 bp)

## Sheet: Taxonomy most abundant OTUs
Supplementary Table 4. Taxonomy of the most abundant OTUs
OTU	Reads	Phylum	Class	Order	Family	Genus	Closest BLAST hit	GeneBank	Cover	Identity
1	3493033	Ascomycota	Sordariomycetes	Hypocreales	Nectriaceae	Fusarium	Fusarium graminearum	MF497390.1	100	100
2	1429979	Ascomycota	Dothideomycetes	Capnodiales	Cladosporiaceae	Cladosporium	Cladosporium herbarum	MH399504.1	100	100
4	597092	Basidiomycota	Microbotryomycetes	Sporidiobolales	Sporidiobolaceae	Sporobolomyces	Sporobolomyces roseus	NR_155845.1	100	100
3	567065	Basidiomycota	Tremellomycetes	Tremellales	Bulleribasidiaceae	Vishniacozyma	Vishniacozyma victoriae	KY105847.1	100	100
399	403952	Ascomycota	Sordariomycetes	Hypocreales	Nectriaceae	Fusarium	Fusarium culmorum	MH355954.1	98	98
6	326349	Ascomycota	Dothideomycetes	Pleosporales	Pleosporaceae	Alternaria	Alternaria infectoria	MH399412.1	100	100
5	252812	Basidiomycota	Tremellomycetes	Tremellales	Bulleribasidiaceae	Vishniacozyma	Cryptococcus tephrensis	JX188130.1	100	99
8	117414	Ascomycota	Dothideomycetes	Dothideales	Aureobasidiaceae	Aureobasidium	Aureobasidium pullulans	MF497401.1	100	100
9	115350	Ascomycota	Dothideomycetes	Pleosporales	Phaeosphaeriaceae	Parastagonospora	Parastagonospora nodorum	KY090647.1	100	97
325	109187	Ascomycota	Dothideomycetes	Pleosporales	Pleosporaceae	Alternaria	Alternaria cf. infectoria	MH399545.1	100	97
11	85121	Basidiomycota	Microbotryomycetes	Leucosporidiales	Leucosporidiaceae	Leucosporidium	Leucosporidium fragarium	KY104014.1	100	100
10	62768	Ascomycota	Leotiomycetes	Helotiales	Sclerotiniaceae	Botrytis	Botrytis cinerea	MF426032.1	100	100
12	47482	Ascomycota	Dothideomycetes	Pleosporales	Didymellaceae	Neoascochyta	Neoascochyta graminicola	KT389518.1	100	100
16	47226	Basidiomycota	Tremellomycetes	Filobasidiales	Filobasidiaceae	Filobasidium	Filobasidium stepposum	MF062197.1	100	100
14	39909	Basidiomycota	Tremellomycetes	Tremellales	Rhynchogastremataceae	Cryptococcus	Cryptococcus frias	LK023834.1	100	100
15	37288	Basidiomycota	Pucciniomycetes	Pucciniales	Pucciniaceae	Puccinia	Puccinia striiformis	KY349163.1	100	100
311	36456	Basidiomycota	Tremellomycetes	Tremellales	Bulleribasidiaceae	Vishniacozyma	Vishniacozyma carnescens	MH145364.1	100	98
17	32506	Ascomycota	Dothideomycetes	Pleosporales	Didymellaceae	Ascochyta	Epicoccum nigrum	MF188976.1	100	100
26	29002	Basidiomycota	Pucciniomycetes	Pucciniales	Pucciniaceae	Puccinia	Puccinia recondita	HQ012453.1	100	100
19	24747	Basidiomycota	Tremellomycetes	Tremellales	Bulleribasidiaceae	Dioszegia	Dioszegia hungarica	KY103357.1	100	100
20	24310	Basidiomycota	Tremellomycetes	Tremellales	Rhynchogastremataceae	Papiliotrema	Papiliotrema flavescens	KY104463.1	100	99
90	22913	Basidiomycota	Tremellomycetes	Tremellales	Bulleribasidiaceae	Vishniacozyma	Vishniacozyma victoriae	KY105839.1	100	99
25	22802	Basidiomycota	Tremellomycetes	Cystofilobasidiales	Mrakiaceae	Itersonilia	Itersonilia pannonica	KY103613.1	100	99
23	20810	Basidiomycota	Tremellomycetes	Tremellales	Bulleribasidiaceae	Dioszegia	Dioszegia fristingensis	KY103352.1	100	99
22	18604	Ascomycota	Dothideomycetes	Pleosporales	Pleosporaceae	Alternaria	Alternaria alternata	MF497381.1	100	100
331	17601	Ascomycota	Dothideomycetes	Capnodiales	Cladosporiaceae	Cladosporium	Cladosporium cladosporioides	JQ936194.1	100	98
21	16424	Basidiomycota	Tremellomycetes	Tremellales	Bulleribasidiaceae	Dioszegia	Dioszegia crocea	NR_155062.1	100	100
24	14034	Ascomycota	Sordariomycetes	Hypocreales	Hypocreaceae	Trichoderma	Trichoderma viride	MF408724.1	100	100
31	13841	Basidiomycota	Ustilaginomycetes	Ustilaginales	Ustilaginaceae	Anthracocystis	Anthracocystis grodzinskae	NR_154694.1	100	89
28	10971	Ascomycota	Dothideomycetes	Pleosporales	Pleosporaceae	Stemphylium	Stemphylium vesicarium	MG655173.1	100	100
37	10672	Basidiomycota	Ustilaginomycetes	Ustilaginales	Ustilaginaceae	Anthracocystis	Anthracocystis flocculosa	NR_154663.1	98	99
27	10202	Ascomycota	Leotiomycetes	Erysiphales	Erysiphaceae	Blumeria	Blumeria graminis	KJ184337.1	100	100
32	9488	Basidiomycota	Tremellomycetes	Filobasidiales	Filobasidiaceae	Filobasidium	Filobasidium magnum	MH203407.1	100	98
29	8064	Ascomycota	Dothideomycetes	Pleosporales	Didymellaceae	Neoascochyta	Neoascochyta exitialis	KT389516.1	100	100
30	7117	Ascomycota	Dothideomycetes	Pleosporales	Phaeosphaeriaceae	Phaeosphaeria	Phaeosphaeria luctuosa	KY090648.1	100	99
396	6829	Ascomycota	Sordariomycetes	Hypocreales	Nectriaceae	Fusarium	Fusarium culmorum	MH361213.1	100	99
364	6449	Ascomycota	Dothideomycetes	Capnodiales	Cladosporiaceae	Cladosporium	Cladosporium tenuissimum	AY148451.1	100	98
38	5786	Basidiomycota	Tremellomycetes	Filobasidiales	Filobasidiaceae	Filobasidium	Filobasidium wieringae	KY103450.1	100	100
34	5496	Basidiomycota	Tremellomycetes	Tremellales	Bulleribasidiaceae	Vishniacozyma	Vishniacozyma heimaeyensis	KY105825.1	100	99
115	5042	Ascomycota	Dothideomycetes	Pleosporales	Pleosporaceae	Alternaria	Alternaria rosae	NR_136017.1	100	99
33	4886	Ascomycota	Sordariomycetes	Hypocreales	Nectriaceae	Fusarium	Fusarium langsethiae	NR_121214.1	100	100
494	4854	Ascomycota	Sordariomycetes	Hypocreales	Nectriaceae	Fusarium	Fusarium culmorum	U85535.1	100	98
40	4361	Basidiomycota	Tremellomycetes	Cystofilobasidiales	Mrakiaceae	Itersonilia	Itersonilia pastinacae	MG198760.1	97	97
36	4227	Basidiomycota	Tremellomycetes	Tremellales	Bulleribasidiaceae	Vishniacozyma	Vishniacozyma carnescens	MF062205.1	100	98
45	3658	Basidiomycota	Tremellomycetes	Holtermanniales	Holtermanniales	Holtermanniella	Holtermanniella takashimae	NR_137721	100	100
43	3643	Basidiomycota	Tremellomycetes	Tremellales	Bulleribasidiaceae	Vishniacozyma	Vishniacozyma tephrensis	NR_144812.1	100	98
41	3103	Basidiomycota	Tremellomycetes	Tremellales	Bulleribasidiaceae	Vishniacozyma	Vishniacozyma victoriae	KY105843.1	100	97
39	2859	Ascomycota	Dothideomycetes	Capnodiales	Mycosphaerellaceae	Zymoseptoria	Zymoseptoria tritici	MG969552.1	100	100
327	2592	Ascomycota	Dothideomycetes	Pleosporales	Didymellaceae	Didymella	Didymella heteroderae	NR_135963.1	100	98
44	2520	Ascomycota	Sordariomycetes	Hypocreales	Cordycipitaceae	Lecanicillium	Lecanicillium attenuatum	MH193363.1	100	100
397	2467	Ascomycota	Sordariomycetes	Hypocreales	Nectriaceae	Fusarium	Fusarium culmorum	MH352452.1	98	98
288	1815	Basidiomycota	Microbotryomycetes	Leucosporidiales	Leucosporidiaceae	Leucosporidium	Leucosporidium drummii	KY104017.1	99	100
47	1774	Ascomycota	Dothideomycetes	Pleosporales	Phaeosphaeriaceae	Parastagonospora	Parastagonospora avenae	KY090646.1	100	100
394	1768	Ascomycota	Sordariomycetes	Hypocreales	Nectriaceae	Fusarium	Fusarium cerealis	MH290475.1	99	98
46	1722	Ascomycota	Dothideomycetes	Pleosporales	Phaeosphaeriaceae	Parastagonospora	Parastagonospora nodorum	KF251185.1	100	100
48	1711	Ascomycota	Dothideomycetes	Pleosporales	Phaeosphaeriaceae	Phaeosphaeria	Phaeosphaeria nigrans	KF251184.1	100	100
370	1699	Ascomycota	Dothideomycetes	Capnodiales	Cladosporiaceae	Cladosporium	Cladosporium pseudocladosporioides	MF473221.1	98	99
60	1693	Basidiomycota	Tremellomycetes	Cystofilobasidiales	Cystofilobasidiaceae	Cystofilobasidium	Cystofilobasidium macerans	KY103178.1	100	100
51	1692	Basidiomycota	Tremellomycetes	Cystofilobasidiales	Cystofilobasidiales	Mrakiella	Mrakiella aquatica	GQ911548.1	100	97
452	1607	Ascomycota	Dothideomycetes	Pleosporales	Pleosporaceae	Alternaria	Alternaria triticina	AY714478.1	100	98
49	1554	Ascomycota	Dothideomycetes	Pleosporales	Phaeosphaeriaceae	Septoriella	Septoriella hirta	NR_145192.1	100	97
333	1512	Ascomycota	Dothideomycetes	Pleosporales	Didymellaceae	Didymella	Didymella pinodella	MF001349.1	99	97
55	1422	Basidiomycota	Tremellomycetes	Cystofilobasidiales	Mrakiaceae	Mrakia	Mrakia aquatica	KY104285.1	100	98
50	1344	Basidiomycota	Tremellomycetes	Trichosporonales	Trichosporonaceae	Vanrija	Vanrija longa	NR_155992.1	100	100
220	1341	Ascomycota	Dothideomycetes	Pleosporales	Didymellaceae	Didymella	Didymella pomorum	KY006553.1	100	99
437	1238	Ascomycota	Sordariomycetes	Hypocreales	Nectriaceae	Fusarium	Fusarium acuminatum	KU891543.1	100	97
416	1154	Ascomycota	Dothideomycetes	Capnodiales	Cladosporiaceae	Cladosporium	Cladosporium neolangeronii	MF473143.1	100	99
354	1034	Ascomycota	Dothideomycetes	Capnodiales	Cladosporiaceae	Cladosporium	Cladosporium delicatulum	KP701940.1	100	98

## Sheet: Correlations between OTUs
Supplementary Table 5. Spearman test results for each OTU comparison
OTU-x	OTU-y	Spearman rho	P-value	Co-occurence
OTU_1	OTU_2	-0.502615134590734	23400	128
OTU_1	OTU_399	0.570305980178995	211	119
OTU_1	OTU_420	0.575272392466393	12.3	18
OTU_1	OTU_437	0.579262730190255	78.9	39
OTU_1	OTU_498	0.572143129565835	173	20
OTU_115	OTU_325	0.514964729133911	50000	57
OTU_12	OTU_29	0.60747282837181	2.9	59
OTU_17	OTU_325	0.510017830930623	77900	89
OTU_194	OTU_333	0.504970373574091	121000	12
OTU_196	OTU_244	0.528458452622795	14400	26
OTU_196	OTU_41	0.541586612317575	4080	33
OTU_196	OTU_43	0.589921454173339	2.35	34
OTU_2	OTU_370	0.509060889961307	8480	92
OTU_2	OTU_420	-0.523419866405922	2310	18
OTU_2	OTU_498	-0.524765250344715	20400	20
OTU_2	OTU_6	0.533556125251785	6180	128
OTU_22	OTU_325	0.581275505035347	63	89
OTU_22	OTU_367	0.518561788390161	3610	51
OTU_22	OTU_6	0.548320248990336	2090	89
OTU_23	OTU_3	0.56200388430911	511	120
OTU_23	OTU_4	0.501951574897601	158000	120
OTU_244	OTU_32	0.541058885374442	4300	27
OTU_244	OTU_41	0.730270359189292	1.36e-08	37
OTU_244	OTU_43	0.562157024730311	503	31
OTU_25	OTU_4	0.567337797620034	290	120
OTU_3	OTU_4	0.662247070133675	0	128
OTU_305	OTU_390	0.544311084576131	3120	11
OTU_31	OTU_37	0.521425042854664	27800	72
OTU_311	OTU_374	0.622909724855148	0.413	33
OTU_311	OTU_382	0.59494838000688	13.1	36
OTU_311	OTU_389	0.614769600061562	1.17	37
OTU_311	OTU_392	0.653412622060387	0.00627	35
OTU_311	OTU_409	0.580371879240551	69.7	22
OTU_311	OTU_414	0.548834593374426	1980	31
OTU_311	OTU_425	0.562097112194672	506	33
OTU_311	OTU_427	0.719271605334698	1.15e-07	42
OTU_311	OTU_434	0.58801305140306	29.3	32
OTU_311	OTU_435	0.574394577625754	135	28
OTU_311	OTU_443	0.613627884266553	1.35	31
OTU_311	OTU_445	0.644798256688725	0.0215	29
OTU_311	OTU_446	0.693442852997235	1.17e-05	39
OTU_311	OTU_463	0.502537018867628	150000	23
OTU_311	OTU_491	0.616627279046583	0.925	32
OTU_32	OTU_41	0.570220569320016	213	37
OTU_32	OTU_43	0.516301795151594	44300	33
OTU_325	OTU_329	0.599081025321531	8.02	31
OTU_325	OTU_330	0.525192012972631	19600	21
OTU_325	OTU_348	0.541000736456948	4320	23
OTU_325	OTU_356	0.595228965583973	12.7	38
OTU_325	OTU_362	0.768722951954294	3.2e-12	59
OTU_325	OTU_366	0.577473414585401	9.62	35
OTU_325	OTU_367	0.74152386532925	1.38e-09	55
OTU_325	OTU_452	0.838482937042782	5.07e-21	72
OTU_325	OTU_484	0.571755638257895	180	28
OTU_325	OTU_6	0.847969808194399	1.53e-22	122
OTU_325	OTU_9	0.556093670536725	946	110
OTU_329	OTU_347	0.516804428155397	42400	16
OTU_329	OTU_348	0.739822869615778	1.96e-09	21
OTU_329	OTU_356	0.641636619675341	0.0334	24
OTU_329	OTU_357	0.505536003632332	116000	13
OTU_329	OTU_362	0.654563121378073	0.00531	29
OTU_329	OTU_366	0.538507761430863	5510	21
OTU_329	OTU_367	0.578626454891824	84.7	27
OTU_329	OTU_452	0.661495392525548	0.00191	31
OTU_329	OTU_484	0.597110324898674	10.1	20
OTU_330	OTU_347	0.515983440622774	45600	13
OTU_330	OTU_356	0.568432580398604	258	18
OTU_330	OTU_357	0.506679746478117	105000	11
OTU_330	OTU_362	0.534102797913103	8440	20
OTU_330	OTU_367	0.523599497302307	22700	20
OTU_330	OTU_484	0.588642451777799	27.2	16
OTU_331	OTU_351	0.566426759300162	320	40
OTU_331	OTU_354	0.60181073575829	5.78	37
OTU_331	OTU_364	0.545354199395017	2810	84
OTU_331	OTU_370	0.706229258155918	1.26e-06	90
OTU_331	OTU_372	0.511672186522163	67200	31
OTU_331	OTU_411	0.658331182592691	0.00305	78
OTU_338	OTU_394	0.591679544230269	19.2	17
OTU_338	OTU_396	0.566632618072631	313	19
OTU_338	OTU_397	0.634724224570635	0.0862	18
OTU_338	OTU_400	0.539209766247448	5150	13
OTU_338	OTU_420	0.724190319386445	4.48e-08	14
OTU_338	OTU_422	0.68182016105521	8.05e-06	15
OTU_338	OTU_424	0.61872704734415	0.708	12
OTU_338	OTU_437	0.62778013865109	0.218	18
OTU_338	OTU_438	0.693626390699321	1.14e-05	11
OTU_338	OTU_453	0.590375344205081	22.3	11
OTU_338	OTU_467	0.768310488698273	3.53e-12	11
OTU_338	OTU_468	0.66958380176667	0.000557	14
OTU_338	OTU_469	0.63149953543303	0.133	11
OTU_338	OTU_494	0.600531373516745	6.74	19
OTU_338	OTU_495	0.642399453966027	0.003	11
OTU_338	OTU_498	0.609808684690341	0.217	13
OTU_338	OTU_502	0.581062762128622	64.5	11
OTU_338	OTU_507	0.746511897704462	4.8e-10	13
OTU_345	OTU_437	0.524252347980724	21400	12
OTU_345	OTU_498	0.630714947564325	0.148	11
OTU_347	OTU_348	0.521841312011444	26700	14
OTU_347	OTU_367	0.557274654991783	838	21
OTU_348	OTU_356	0.582592637254326	54.3	19
OTU_348	OTU_357	0.501512355852529	164000	11
OTU_348	OTU_362	0.531731116398494	10600	21
OTU_348	OTU_366	0.569039457634665	242	18
OTU_348	OTU_367	0.551429944693632	1530	21
OTU_348	OTU_452	0.535857060862209	7130	22
OTU_348	OTU_484	0.529649671506092	12900	15
OTU_351	OTU_352	0.566144930069408	330	24
OTU_351	OTU_354	0.54888006258431	1970	26
OTU_351	OTU_361	0.559242827241363	683	27
OTU_351	OTU_364	0.530331439645437	12100	39
OTU_351	OTU_370	0.528599964340565	14200	38
OTU_351	OTU_372	0.579540615171514	76.5	24
OTU_351	OTU_410	0.502121930861051	155000	11
OTU_351	OTU_411	0.555997136918041	956	37
OTU_351	OTU_475	0.514049358147661	54300	32
OTU_352	OTU_354	0.586763090665701	33.8	22
OTU_352	OTU_361	0.504966606176351	121000	22
OTU_354	OTU_473	0.525461111804874	19100	14
OTU_354	OTU_475	0.574835803707456	129	30
OTU_356	OTU_362	0.675230079795851	0.000231	35
OTU_356	OTU_366	0.599082609838649	8.01	25
OTU_356	OTU_367	0.624846886970211	0.0321	32
OTU_356	OTU_452	0.669700413681319	0.000547	36
OTU_356	OTU_484	0.52829073341541	14700	21
OTU_357	OTU_367	0.5229288268532	2420	17
OTU_357	OTU_484	0.567018831049344	300	13
OTU_36	OTU_414	0.507534342137039	97000	27
OTU_361	OTU_364	0.635143584017655	0.0814	41
OTU_361	OTU_370	0.527048454765676	16500	40
OTU_361	OTU_410	0.540063399052268	4740	11
OTU_361	OTU_411	0.530851379921664	11500	37
OTU_361	OTU_457	0.504346310112258	128000	23
OTU_362	OTU_366	0.554966495981737	1060	30
OTU_362	OTU_367	0.793570452719782	5.81e-15	49
OTU_362	OTU_452	0.788126609409142	2.49e-14	55
OTU_362	OTU_484	0.646275365928788	0.0174	28
OTU_362	OTU_6	0.609123955644811	2.37	59
OTU_364	OTU_370	0.525230034229173	19500	73
OTU_364	OTU_411	0.532109276920669	10200	65
OTU_366	OTU_367	0.601211193799555	6.21	30
OTU_366	OTU_452	0.602855790973137	5.09	33
OTU_366	OTU_6	0.538255819771459	5650	35
OTU_367	OTU_452	0.709875554227357	6.55e-07	50
OTU_367	OTU_484	0.60819955653436	2.65	28
OTU_367	OTU_6	0.57161130273354	183	55
OTU_370	OTU_372	0.549957910232159	1770	31
OTU_370	OTU_411	0.821847839125305	1.4e-18	73
OTU_370	OTU_457	0.542696596201987	3660	31
OTU_370	OTU_475	0.525377878367854	19300	58
OTU_372	OTU_411	0.531903048295685	10400	30
OTU_374	OTU_382	0.617535612155187	0.824	24
OTU_374	OTU_389	0.678019067302583	0.000148	25
OTU_374	OTU_392	0.756688222696879	5.17e-11	27
OTU_374	OTU_409	0.619303030083956	0.657	18
OTU_374	OTU_414	0.73327133324769	7.48e-09	25
OTU_374	OTU_425	0.676814347770494	0.00018	25
OTU_374	OTU_427	0.737119537272673	3.42e-09	28
OTU_374	OTU_434	0.701941691187858	2.7e-06	25
OTU_374	OTU_435	0.644395436813442	0.0227	21
OTU_374	OTU_443	0.74986839666043	2.33e-10	25
OTU_374	OTU_445	0.773930067689383	9.13e-13	25
OTU_374	OTU_446	0.69619469074071	7.33e-06	27
OTU_374	OTU_463	0.619762214314352	0.062	18
OTU_374	OTU_491	0.701293170202881	3.03e-06	24
OTU_382	OTU_389	0.573900073239135	14.3	25
OTU_382	OTU_392	0.578653700700028	84.4	24
OTU_382	OTU_409	0.646934621086306	0.0159	20
OTU_382	OTU_414	0.634211727992688	0.000924	24
OTU_382	OTU_425	0.597773426385187	9.37	24
OTU_382	OTU_427	0.662289257096948	0.00169	29
OTU_382	OTU_434	0.617135798385573	0.867	25
OTU_382	OTU_435	0.542827603276378	361	20
OTU_382	OTU_443	0.675981368430298	0.000205	25
OTU_382	OTU_445	0.613487216568797	1.37	22
OTU_382	OTU_446	0.574586014519519	13.2	26
OTU_382	OTU_463	0.559099988389975	693	19
OTU_382	OTU_491	0.737358869108991	3.26e-09	27
OTU_389	OTU_392	0.634551405985507	0.0882	25
OTU_389	OTU_409	0.676065630233039	2.02e-05	20
OTU_389	OTU_414	0.565226660251046	364	22
OTU_389	OTU_425	0.666849712077675	0.000848	26
OTU_389	OTU_427	0.725511047326122	3.47e-08	31
OTU_389	OTU_434	0.646684825358429	0.0165	25
OTU_389	OTU_435	0.748768116233591	2.96e-10	25
OTU_389	OTU_443	0.696842407255093	6.56e-06	25
OTU_389	OTU_445	0.694405813730684	9.95e-06	24
OTU_389	OTU_446	0.741412064669318	1.41e-09	30
OTU_389	OTU_463	0.575452376007464	120	19
OTU_389	OTU_491	0.703170142809687	2.18e-06	26
OTU_390	OTU_90	0.55959818952958	658	25
OTU_392	OTU_409	0.68570207972357	4.27e-05	20
OTU_392	OTU_414	0.678667182932038	0.000134	25
OTU_392	OTU_425	0.585356218740425	39.7	24
OTU_392	OTU_427	0.745041948312909	6.57e-10	30
OTU_392	OTU_434	0.671549067549459	0.000411	25
OTU_392	OTU_435	0.600251108894418	6.97	21
OTU_392	OTU_443	0.684534231296268	5.18e-05	24
OTU_392	OTU_445	0.689957641596215	2.11e-05	24
OTU_392	OTU_446	0.668227077228128	0.000687	27
OTU_392	OTU_463	0.598787176698154	8.3	19
OTU_392	OTU_491	0.63818346677915	0.0538	24
OTU_394	OTU_396	0.643079625170824	0.0273	33
OTU_394	OTU_397	0.781421786495844	1.41e-13	31
OTU_394	OTU_399	0.641142195268172	0.0358	39
OTU_394	OTU_400	0.735601231256977	4.67e-09	24
OTU_394	OTU_420	0.524759082900982	20400	16
OTU_394	OTU_421	0.507058282047004	101000	11
OTU_394	OTU_422	0.690316766243858	1.99e-05	21
OTU_394	OTU_424	0.550089555438163	1750	15
OTU_394	OTU_437	0.647967451642933	0.00137	27
OTU_394	OTU_438	0.591747123471531	19	13
OTU_394	OTU_439	0.571369366300712	188	12
OTU_394	OTU_453	0.592513648436335	17.4	15
OTU_394	OTU_466	0.555814643278843	974	12
OTU_394	OTU_467	0.557140355042001	849	11
OTU_394	OTU_468	0.579226168481178	79.2	18
OTU_394	OTU_469	0.529399664263077	13200	13
OTU_394	OTU_494	0.73581857375679	4.47e-09	34
OTU_394	OTU_495	0.553000908113202	1300	14
OTU_394	OTU_502	0.632580929895545	0.115	16
OTU_394	OTU_507	0.582713076050253	53.6	14
OTU_396	OTU_397	0.687860392602109	2.99e-06	34
OTU_396	OTU_399	0.774885226320979	7.22e-13	57
OTU_396	OTU_400	0.623226002281832	0.396	25
OTU_396	OTU_422	0.637686165093645	0.0576	23
OTU_396	OTU_437	0.691996771278234	1.5e-06	35
OTU_396	OTU_438	0.514718632343709	51200	13
OTU_396	OTU_439	0.512729207092955	61200	12
OTU_396	OTU_453	0.515642662776681	47100	16
OTU_396	OTU_467	0.504823894082046	123000	11
OTU_396	OTU_468	0.558134561471661	766	20
OTU_396	OTU_469	0.525596014572041	18900	15
OTU_396	OTU_494	0.796353523423138	2.72e-15	44
OTU_396	OTU_495	0.50057673980463	178000	15
OTU_396	OTU_502	0.586275905727788	35.7	17
OTU_396	OTU_507	0.566679823677521	311	15
OTU_397	OTU_399	0.624927374606032	0.317	38
OTU_397	OTU_400	0.705594633852332	1.41e-06	23
OTU_397	OTU_420	0.569084943061995	24.1	17
OTU_397	OTU_422	0.662105904158355	0.00174	20
OTU_397	OTU_424	0.514485209043107	52200	14
OTU_397	OTU_437	0.75324943925241	1.11e-10	30
OTU_397	OTU_438	0.594245392908948	14.2	13
OTU_397	OTU_439	0.537673198917891	5980	11
OTU_397	OTU_453	0.599837077587992	7.32	15
OTU_397	OTU_466	0.554924106334725	1070	12
OTU_397	OTU_467	0.568249729873759	263	11
OTU_397	OTU_468	0.59372786593087	15.1	18
OTU_397	OTU_469	0.571832955190937	179	14
OTU_397	OTU_494	0.736946727207998	3.55e-09	33
OTU_397	OTU_495	0.528834658295238	13900	13
OTU_397	OTU_498	0.506212242268661	109000	17
OTU_397	OTU_502	0.611968603620039	1.66	15
OTU_397	OTU_507	0.591118769477047	20.5	14
OTU_399	OTU_400	0.57730099535162	98.1	27
OTU_399	OTU_422	0.588773767055372	26.8	24
OTU_399	OTU_424	0.515740473910513	46600	18
OTU_399	OTU_437	0.618867679242673	0.695	39
OTU_399	OTU_468	0.538808194513198	535	21
OTU_399	OTU_494	0.715763051484519	2.22e-07	48
OTU_399	OTU_502	0.527166743777025	16300	17
OTU_399	OTU_507	0.525852270060924	18400	15
OTU_400	OTU_420	0.515871055724939	46100	13
OTU_400	OTU_422	0.686886903632841	3.51e-06	18
OTU_400	OTU_424	0.549300137259566	1890	13
OTU_400	OTU_437	0.622757511155177	0.421	21
OTU_400	OTU_438	0.629098667356002	0.183	12
OTU_400	OTU_439	0.5932505325608	16	11
OTU_400	OTU_453	0.575004512131795	126	12
OTU_400	OTU_468	0.62866776084129	0.194	16
OTU_400	OTU_469	0.588595678141659	27.4	12
OTU_400	OTU_494	0.680170192160973	0.000105	25
OTU_400	OTU_495	0.5625111998483	485	12
OTU_400	OTU_502	0.687365144976539	3.25e-05	15
OTU_400	OTU_507	0.572034332617297	175	12
OTU_409	OTU_414	0.62164027669285	0.487	18
OTU_409	OTU_425	0.698791567310075	4.68e-06	20
OTU_409	OTU_427	0.671672754981879	0.000403	21
OTU_409	OTU_434	0.71125479444577	5.09e-07	20
OTU_409	OTU_435	0.555023336896107	1060	15
OTU_409	OTU_443	0.702236789358526	2.57e-06	19
OTU_409	OTU_445	0.709903847110096	6.51e-07	19
OTU_409	OTU_446	0.598275023803843	8.82	19
OTU_409	OTU_463	0.555130955674013	1050	14
OTU_409	OTU_491	0.715772279390714	2.21e-07	20
OTU_41	OTU_43	0.647821709170452	0.014	45
OTU_411	OTU_457	0.542852192143824	3600	30
OTU_414	OTU_425	0.62218469117446	0.454	23
OTU_414	OTU_427	0.584086281351497	4.59	24
OTU_414	OTU_434	0.749472285361797	2.54e-10	26
OTU_414	OTU_435	0.582341257927025	55.8	19
OTU_414	OTU_443	0.720680012968066	8.78e-08	23
OTU_414	OTU_445	0.657816390541625	0.00329	21
OTU_414	OTU_446	0.607773369196983	2.8	24
OTU_414	OTU_463	0.654983719582035	0.00499	19
OTU_414	OTU_491	0.703483763590459	2.06e-06	24
OTU_420	OTU_424	0.591628879543265	19.3	11
OTU_420	OTU_437	0.591542060381462	19.5	18
OTU_420	OTU_453	0.634576652619984	0.0879	12
OTU_420	OTU_468	0.59664835998123	10.7	13
OTU_420	OTU_469	0.636179097412373	0.0707	11
OTU_420	OTU_495	0.697901190561884	5.46e-06	12
OTU_420	OTU_498	0.88378130865693	2.2e-29	17
OTU_420	OTU_507	0.653603321429316	0.00061	11
OTU_422	OTU_424	0.700947964052579	3.22e-06	15
OTU_422	OTU_437	0.6372591146898	0.0611	20
OTU_422	OTU_438	0.63352296941746	0.0101	11
OTU_422	OTU_439	0.711372952772452	4.98e-07	12
OTU_422	OTU_453	0.562651389395371	478	11
OTU_422	OTU_466	0.626653404612556	0.253	11
OTU_422	OTU_468	0.53171608139748	10600	13
OTU_422	OTU_469	0.558642341315668	727	11
OTU_422	OTU_494	0.610296563028511	2.05	21
OTU_422	OTU_495	0.630667466901547	0.149	12
OTU_422	OTU_502	0.683111272708553	6.53e-05	14
OTU_422	OTU_507	0.677076804664163	0.000172	13
OTU_424	OTU_437	0.541944297984693	3940	15
OTU_424	OTU_438	0.688393633829613	2.74e-05	11
OTU_424	OTU_439	0.709429935272498	7.1e-07	11
OTU_424	OTU_453	0.611552445196632	1.75	11
OTU_424	OTU_467	0.758932051987792	3.12e-11	11
OTU_424	OTU_468	0.505003676906471	121000	11
OTU_424	OTU_469	0.632221357813194	0.121	11
OTU_424	OTU_495	0.698613075200708	4.83e-06	12
OTU_424	OTU_498	0.556864810336755	874	12
OTU_424	OTU_502	0.634274169689767	0.0916	12
OTU_424	OTU_507	0.690434876671355	1.95e-05	12
OTU_425	OTU_427	0.686557555820752	3.71e-05	29
OTU_425	OTU_434	0.638886619603403	0.0488	24
OTU_425	OTU_435	0.611819122688205	1.69	20
OTU_425	OTU_443	0.670765544361061	0.000464	23
OTU_425	OTU_445	0.669009132509712	0.000609	23
OTU_425	OTU_446	0.574210480631524	138	24
OTU_425	OTU_463	0.559224681398121	684	18
OTU_425	OTU_491	0.76051295758753	2.17e-12	27
OTU_427	OTU_434	0.694009481658424	1.06e-05	28
OTU_427	OTU_435	0.652309726270201	0.00736	24
OTU_427	OTU_443	0.652911778462984	0.00675	25
OTU_427	OTU_445	0.719456448813075	1.11e-08	26
OTU_427	OTU_446	0.62097506760533	0.53	28
OTU_427	OTU_463	0.681739776037042	8.16e-05	23
OTU_427	OTU_491	0.767987585367095	3.82e-12	30
OTU_434	OTU_435	0.678216486684598	0.000144	22
OTU_434	OTU_443	0.654257031952792	0.00555	23
OTU_434	OTU_445	0.697702606018974	5.65e-06	23
OTU_434	OTU_446	0.721012463113936	8.24e-08	28
OTU_434	OTU_463	0.602049639503129	5.61	19
OTU_434	OTU_491	0.737039259718135	3.48e-10	26
OTU_435	OTU_443	0.628706443583922	0.193	20
OTU_435	OTU_445	0.690018313349787	2.09e-05	21
OTU_435	OTU_446	0.724420756327281	4.28e-08	25
OTU_435	OTU_463	0.559724733190662	649	16
OTU_435	OTU_491	0.629043746394287	0.185	20
OTU_437	OTU_438	0.532355369297711	9970	12
OTU_437	OTU_439	0.511044305409667	71100	11
OTU_437	OTU_453	0.633874268390417	0.0967	16
OTU_437	OTU_466	0.604689247209837	4.08	13
OTU_437	OTU_467	0.552329200583493	1390	11
OTU_437	OTU_468	0.624564488296674	0.333	19
OTU_437	OTU_469	0.563085190248417	456	14
OTU_437	OTU_494	0.746747725232633	4.56e-10	34
OTU_437	OTU_495	0.595286993924586	12.6	15
OTU_437	OTU_498	0.593005750720102	16.4	20
OTU_437	OTU_502	0.624543279724634	0.334	16
OTU_437	OTU_507	0.574866951296668	128	14
OTU_438	OTU_453	0.741938096744719	1.26e-09	11
OTU_438	OTU_468	0.632814051528954	0.112	11
OTU_438	OTU_494	0.544746129390413	2990	13
OTU_438	OTU_495	0.791120172437402	1.12e-14	11
OTU_438	OTU_502	0.719975019244148	1e-07	11
OTU_443	OTU_445	0.742440267594248	1.14e-09	23
OTU_443	OTU_446	0.683262602654449	6.37e-05	26
OTU_443	OTU_463	0.591689936960992	19.2	17
OTU_443	OTU_491	0.666496871080565	0.000895	22
OTU_445	OTU_446	0.746705300370047	4.61e-10	26
OTU_445	OTU_463	0.564737476014466	383	16
OTU_445	OTU_491	0.759127238824778	2.98e-11	24
OTU_446	OTU_463	0.503872955501822	134000	18
OTU_446	OTU_491	0.615931987080963	1.01	24
OTU_452	OTU_484	0.601861942786687	5.74	28
OTU_452	OTU_6	0.660365209481268	0.00226	72
OTU_453	OTU_468	0.563519614811804	436	11
OTU_453	OTU_494	0.53441607281461	8190	15
OTU_453	OTU_495	0.753089035756231	1.15e-10	12
OTU_453	OTU_498	0.602151530767855	5.55	12
OTU_453	OTU_502	0.653141824328992	0.00652	11
OTU_461	OTU_481	0.64883448354405	0.0121	11
OTU_463	OTU_491	0.627312018643806	0.232	19
OTU_466	OTU_494	0.556054182849634	950	13
OTU_467	OTU_494	0.517674618521	39100	11
OTU_467	OTU_507	0.824812122082828	5.38e-19	11
OTU_468	OTU_469	0.596607551469197	10.8	11
OTU_468	OTU_494	0.592550543634886	17.3	20
OTU_468	OTU_495	0.633448711182065	0.0102	12
OTU_468	OTU_502	0.60092055448153	6.43	12
OTU_468	OTU_507	0.631208692415565	0.138	12
OTU_469	OTU_494	0.520120996450833	31300	14
OTU_469	OTU_502	0.654708596124507	0.0052	11
OTU_469	OTU_507	0.696698459280998	6.72e-06	11
OTU_475	OTU_483	0.538137802479426	5720	28
OTU_494	OTU_495	0.52949212381358	13100	15
OTU_494	OTU_502	0.609848274373352	0.216	17
OTU_494	OTU_507	0.585156620348293	40.6	15
OTU_495	OTU_498	0.71319748921003	3.56e-08	13
OTU_495	OTU_502	0.671661678736667	0.000404	11
OTU_498	OTU_502	0.501048031078257	171000	11
OTU_502	OTU_507	0.73233495492957	9.02e-09	12
OTU_507	OTU_67	0.504296544338455	129000	13
